# Supplementary material for: Rapid Genotyping of Soybean Cultivars Using High Throughput Sequencing
Source: PLoS One. 2011 Sep 20;6(9):e24811. doi: 10.1371/journal.pone.0024811 (PMC3176760; doi:10.1371/journal.pone.0024811)
Supplement: Table S1 — List of SNPs from each line sequenced with their genomic position according the soybean reference assembly (Glyma 1.09). (XLS) [file pone.0024811.s001.xls]

## Sheet: Dowling
Chromosome	Position	Ref. Base	Variant consensus	Consensus quality	Depth	2nd best call	Log-likelihood 2:3	3rd best call
Gm01	563	C	G	54	9	N	38	N
Gm01	239262	G	C	42	5	N	52	N
Gm01	247240	G	A	49	19	M	44	C
Gm01	377494	G	T	63	12	N	75	N
Gm01	405304	T	C	36	3	N	30	N
Gm01	460047	T	C	39	4	N	52	N
Gm01	552757	A	T	36	3	N	31	N
Gm01	689104	T	C	36	3	N	35	N
Gm01	699338	G	C	36	3	N	31	N
Gm01	699848	C	T	63	12	N	70	N
Gm01	858233	C	T	36	3	N	31	N
Gm01	1376184	A	G	45	6	N	44	N
Gm01	1411750	A	G	36	7	K	34	T
Gm01	1446278	C	T	42	5	N	52	N
Gm01	1602433	T	C	36	3	N	30	N
Gm01	1629953	T	C	39	4	N	29	N
Gm01	1660625	C	G	132	35	N	2	N
Gm01	1660649	T	G	106	35	N	27	N
Gm01	1663178	C	T	36	3	N	25	N
Gm01	1721205	G	A	36	3	N	31	N
Gm01	1796725	C	G	57	10	N	72	N
Gm01	1796732	T	C	87	20	N	122	N
Gm01	1821769	T	C	69	67	A	99	M
Gm01	1821790	G	A	113	67	N	116	N
Gm01	2774160	A	G	87	20	N	57	N
Gm01	2774196	A	G	87	20	N	58	N
Gm01	2774774	A	C	36	3	N	31	N
Gm01	3019088	A	G	36	3	N	31	N
Gm01	3149618	A	T	51	8	N	61	N
Gm01	3164512	T	C	42	5	N	53	N
Gm01	3327220	C	A	54	9	N	64	N
Gm01	3334082	T	A	39	4	N	43	N
Gm01	3379030	C	T	36	3	N	38	N
Gm01	3386297	T	C	75	16	N	72	N
Gm01	3386320	G	A	66	13	N	56	N
Gm01	3971630	A	T	36	3	N	19	N
Gm01	3972111	C	T	42	5	N	37	N
Gm01	4020456	A	G	39	4	N	29	N
Gm01	4071924	T	C	84	19	N	62	N
Gm01	4103940	C	T	42	5	N	63	N
Gm01	4119893	A	G	29	8	R	11	A
Gm01	4119998	A	G	184	66	S	58	C
Gm01	5037825	A	T	66	13	N	76	N
Gm01	5540093	T	G	99	63	T	95	K
Gm01	5540095	T	C	105	63	N	112	N
Gm01	5899983	C	T	39	4	N	43	N
Gm01	6961382	G	C	39	4	N	38	N
Gm01	7149259	T	C	8	20	Y	58	T
Gm01	7726869	A	G	48	7	N	93	N
Gm01	7727063	C	T	255	255	Y	44	C
Gm01	7727077	T	C	255	255	Y	141	T
Gm01	8066704	A	R	27	28	G	29	A
Gm01	8066717	T	W	27	28	A	30	T
Gm01	8440465	A	G	36	3	N	34	N
Gm01	8666951	A	G	42	5	N	53	N
Gm01	11665764	G	T	48	7	N	55	N
Gm01	14142997	C	T	39	4	N	51	N
Gm01	14660405	T	C	166	199	T	255	Y
Gm01	15887609	T	C	36	3	N	31	N
Gm01	16097253	C	T	48	7	N	45	N
Gm01	16865054	A	G	69	14	N	113	N
Gm01	17127078	C	T	57	10	N	77	N
Gm01	18315343	C	T	47	21	C	17	Y
Gm01	18315352	G	A	67	22	R	53	G
Gm01	19293239	A	G	36	3	N	31	N
Gm01	19649118	A	G	36	3	N	31	N
Gm01	26340156	A	G	36	3	N	30	N
Gm01	27027753	T	C	54	9	N	43	N
Gm01	28357228	T	C	110	103	T	202	Y
Gm01	29108707	A	G	105	26	N	123	N
Gm01	29200264	T	C	42	5	N	53	N
Gm01	30136526	C	T	42	5	N	52	N
Gm01	31013448	G	A	119	128	N	255	N
Gm01	31254670	A	C	36	3	N	12	N
Gm01	31437799	T	C	45	6	N	61	N
Gm01	31437899	A	G	23	6	R	36	A
Gm01	31764591	G	A	39	4	N	43	N
Gm01	34631719	G	A	42	5	N	55	N
Gm01	35390489	T	C	42	5	N	47	N
Gm01	35448378	C	T	16	5	Y	46	C
Gm01	35594865	T	G	39	4	N	43	N
Gm01	35650632	C	T	36	3	N	23	N
Gm01	35651848	A	G	36	3	N	31	N
Gm01	35716458	A	T	39	4	N	45	N
Gm01	35716461	T	C	39	4	N	34	N
Gm01	35740515	T	C	39	4	N	43	N
Gm01	35857927	C	T	36	3	N	26	N
Gm01	35931548	T	A	36	3	N	13	N
Gm01	35932645	G	A	39	4	N	40	N
Gm01	36034141	G	A	102	25	N	42	N
Gm01	36034161	G	T	120	31	N	95	N
Gm01	36034166	T	C	50	73	A	97	M
Gm01	36041141	G	T	36	3	N	13	N
Gm01	36052079	C	T	39	4	N	43	N
Gm01	36116870	G	A	42	5	N	53	N
Gm01	36172409	G	A	126	33	N	5	N
Gm01	36172513	T	C	99	32	Y	26	T
Gm01	36181852	A	G	51	8	N	72	N
Gm01	36251243	C	T	96	23	N	40	N
Gm01	36330552	A	G	51	8	N	46	N
Gm01	36410443	C	G	39	4	N	33	N
Gm01	36515701	T	A	36	3	N	23	N
Gm01	36538322	T	C	45	6	N	75	N
Gm01	36737201	T	A	36	3	N	14	N
Gm01	36766685	T	C	40	5	N	2	N
Gm01	36771332	A	G	42	5	N	60	N
Gm01	37166546	A	T	45	6	N	55	N
Gm01	37175585	T	C	36	3	N	16	N
Gm01	37244577	G	C	51	8	N	72	N
Gm01	37273350	C	T	39	4	N	43	N
Gm01	37273370	T	C	45	6	N	70	N
Gm01	37301662	A	C	39	4	N	39	N
Gm01	37349907	T	C	60	11	N	56	N
Gm01	37463845	A	G	36	3	N	28	N
Gm01	37477603	G	T	36	3	N	31	N
Gm01	37743961	A	G	130	35	N	2	N
Gm01	37905803	T	C	36	3	N	20	N
Gm01	37964000	A	G	36	3	N	31	N
Gm01	37964090	C	T	45	6	N	57	N
Gm01	38042368	T	C	39	4	N	43	N
Gm01	38381757	C	T	39	4	N	34	N
Gm01	38442255	A	G	114	29	N	25	N
Gm01	38442325	C	T	54	9	N	66	N
Gm01	38541964	A	C	36	3	N	31	N
Gm01	38661170	A	T	72	15	N	49	N
Gm01	38678721	T	A	36	3	N	16	N
Gm01	38714779	A	C	36	3	N	31	N
Gm01	39235035	C	T	66	13	N	48	N
Gm01	40112381	A	G	36	3	N	19	N
Gm01	40242489	C	A	39	4	N	43	N
Gm01	40428250	T	C	36	3	N	30	N
Gm01	40769732	A	G	45	6	N	46	N
Gm01	40894038	G	A	111	81	C	117	M
Gm01	41045586	C	G	80	109	T	218	K
Gm01	41065723	C	T	63	12	N	77	N
Gm01	41125475	C	T	36	3	N	18	N
Gm01	41352366	C	A	90	32	C	11	M
Gm01	41494136	T	C	48	7	N	87	N
Gm01	41815712	A	T	39	4	N	46	N
Gm01	41873431	A	G	112	77	N	146	N
Gm01	41880272	A	C	66	13	N	124	N
Gm01	41904912	G	C	28	4	S	28	G
Gm01	41924453	A	G	48	7	N	67	N
Gm01	41924457	C	T	48	7	N	58	N
Gm01	41999271	C	T	122	50	N	56	N
Gm01	42044228	C	G	48	7	N	44	N
Gm01	42144085	A	C	36	3	N	31	N
Gm01	42173687	C	T	48	7	N	50	N
Gm01	42212826	G	A	42	5	N	46	N
Gm01	42264808	T	C	48	7	N	64	N
Gm01	42307672	A	T	42	5	N	43	N
Gm01	42307685	C	T	42	5	N	53	N
Gm01	42384446	T	C	63	23	Y	80	T
Gm01	42481271	G	C	42	5	N	44	N
Gm01	42491182	T	C	42	5	N	51	N
Gm01	42552920	A	G	39	4	N	43	N
Gm01	42570483	T	C	119	42	T	5	Y
Gm01	42570504	C	A	74	38	C	41	M
Gm01	42571382	A	G	45	6	N	36	N
Gm01	42571390	T	C	45	6	N	26	N
Gm01	42577396	A	G	110	81	N	161	N
Gm01	42646535	C	G	48	7	N	74	N
Gm01	42657477	T	C	81	24	M	27	A
Gm01	42696448	A	C	42	5	N	53	N
Gm01	42765180	G	T	19	6	K	31	G
Gm01	42822908	G	A	45	6	N	61	N
Gm01	43093070	G	T	42	5	N	36	N
Gm01	43246627	T	C	123	32	N	27	N
Gm01	43254220	T	C	42	5	N	53	N
Gm01	43290265	A	G	57	10	N	71	N
Gm01	43576994	T	C	36	9	M	79	A
Gm01	43577008	A	C	57	10	N	122	N
Gm01	43582395	C	T	48	7	N	67	N
Gm01	43611661	C	T	42	5	N	45	N
Gm01	43611662	A	G	42	5	N	48	N
Gm01	43615615	C	T	39	4	N	30	N
Gm01	43621739	C	T	36	3	N	24	N
Gm01	43676733	A	G	121	48	N	50	N
Gm01	43676758	G	A	54	9	N	73	N
Gm01	43703892	G	C	111	28	N	24	N
Gm01	43703903	C	G	111	28	N	22	N
Gm01	43743381	A	G	60	11	N	65	N
Gm01	43743460	T	C	39	4	N	48	N
Gm01	43743477	A	G	36	3	N	8	N
Gm01	43826220	A	G	54	9	N	74	N
Gm01	43827602	C	G	36	3	N	24	N
Gm01	43857666	T	G	42	5	N	49	N
Gm01	43861473	C	G	128	41	N	23	N
Gm01	43862093	G	A	60	11	N	77	N
Gm01	43872617	T	G	36	3	N	16	N
Gm01	43949496	C	T	78	17	N	69	N
Gm01	43995304	A	G	120	52	N	63	N
Gm01	44008113	C	G	141	108	C	171	S
Gm01	44008124	A	G	146	108	N	206	N
Gm01	44198438	C	G	48	7	N	65	N
Gm01	44203404	T	G	42	5	N	58	N
Gm01	44206984	T	C	36	3	N	38	N
Gm01	44218839	C	T	39	4	N	39	N
Gm01	44304438	A	G	42	5	N	53	N
Gm01	44336478	A	G	112	68	N	120	N
Gm01	44345179	C	A	42	5	N	53	N
Gm01	44370840	G	A	36	3	N	38	N
Gm01	44753573	G	A	39	4	N	47	N
Gm01	44790095	T	C	36	3	N	36	N
Gm01	44790106	A	G	36	3	N	33	N
Gm01	44790119	G	A	120	31	N	18	N
Gm01	44790142	A	G	120	31	N	17	N
Gm01	45313597	A	G	36	3	N	10	N
Gm01	45313613	T	C	36	3	N	20	N
Gm01	45313767	C	T	39	4	N	13	N
Gm01	45314193	A	G	19	6	R	44	A
Gm01	45314214	T	C	24	15	Y	78	T
Gm01	45314242	T	K	27	12	G	18	T
Gm01	45314453	A	G	45	6	N	54	N
Gm01	45315455	T	C	39	4	N	36	N
Gm01	45315574	A	G	66	13	N	76	N
Gm01	45316085	A	G	39	4	N	32	N
Gm01	45316088	A	C	39	4	N	20	N
Gm01	45318184	A	G	36	3	N	20	N
Gm01	45319682	T	C	36	3	N	31	N
Gm01	45319694	T	C	36	3	N	18	N
Gm01	45319877	T	C	36	3	N	29	N
Gm01	45319892	C	T	39	4	N	49	N
Gm01	45321735	A	G	36	3	N	12	N
Gm01	45321763	T	G	42	5	N	53	N
Gm01	45626761	T	A	153	42	N	69	N
Gm01	45746197	C	G	45	6	N	61	N
Gm01	45974540	T	A	36	3	N	31	N
Gm01	46545460	A	G	39	4	N	44	N
Gm01	46673318	T	G	36	3	N	27	N
Gm01	46896279	A	G	51	8	N	81	N
Gm01	46896292	T	C	48	7	N	65	N
Gm01	47029473	T	C	36	3	N	31	N
Gm01	47032374	C	T	125	44	N	34	N
Gm01	47095732	T	C	36	3	N	31	N
Gm01	47116944	A	G	35	8	K	29	T
Gm01	47116969	C	T	51	8	N	67	N
Gm01	47941441	A	G	48	7	N	85	N
Gm01	47943587	G	A	39	4	N	31	N
Gm01	48167983	G	C	39	11	M	117	A
Gm01	48221635	T	C	51	8	N	43	N
Gm01	48417037	A	G	36	3	N	31	N
Gm01	48421361	T	A	36	3	N	31	N
Gm01	48531349	A	G	228	113	C	99	S
Gm01	48938868	A	G	39	4	N	34	N
Gm01	49137952	C	T	255	255	C	255	Y
Gm01	49593068	G	C	45	6	N	61	N
Gm01	49643472	A	C	63	12	N	78	N
Gm01	49659903	T	C	42	5	N	50	N
Gm01	50153231	G	A	36	3	N	34	N
Gm01	50326673	C	T	45	6	N	39	N
Gm01	50332355	T	G	36	3	N	31	N
Gm01	50895975	C	T	36	3	N	24	N
Gm01	51316295	T	A	36	3	N	31	N
Gm01	51363922	T	A	60	11	N	74	N
Gm01	51386117	T	C	42	5	N	42	N
Gm01	51476656	A	G	54	9	N	73	N
Gm01	51481264	C	G	48	7	N	40	N
Gm01	51583052	C	G	42	5	N	45	N
Gm01	51583064	T	A	45	6	N	36	N
Gm01	51600886	A	G	36	3	N	31	N
Gm01	51600912	T	G	66	29	K	46	T
Gm01	51666870	G	T	42	5	N	53	N
Gm01	51666894	G	A	39	4	N	37	N
Gm01	51718843	A	G	96	23	N	48	N
Gm01	51739702	A	G	39	4	N	33	N
Gm01	51739703	A	G	39	4	N	30	N
Gm01	51866970	G	A	36	3	N	30	N
Gm01	52021586	C	T	36	3	N	31	N
Gm01	52539139	G	A	36	3	N	27	N
Gm01	52547987	T	A	42	5	N	46	N
Gm01	52598079	G	T	60	11	N	24	N
Gm01	52598080	A	G	60	11	N	24	N
Gm01	52598611	T	C	75	16	N	98	N
Gm01	52599597	A	G	42	5	N	20	N
Gm01	52600653	C	T	69	14	N	74	N
Gm01	52603937	A	G	55	15	K	52	T
Gm01	52603988	A	G	107	78	N	155	N
Gm01	52606264	T	C	60	11	N	87	N
Gm01	52606271	T	C	57	10	N	85	N
Gm01	52635384	T	A	42	5	N	49	N
Gm01	52733889	C	G	36	3	N	31	N
Gm01	52869690	A	G	138	37	N	20	N
Gm01	53085869	T	C	39	4	N	43	N
Gm01	53267153	A	C	39	4	N	43	N
Gm01	53305923	C	A	43	23	M	9	C
Gm01	53594447	C	T	36	3	N	31	N
Gm01	53731356	A	G	39	4	N	41	N
Gm01	53787566	T	G	129	34	N	5	N
Gm01	53798224	C	T	36	3	N	31	N
Gm01	53850074	A	G	48	7	N	65	N
Gm01	53855678	G	T	36	3	N	31	N
Gm01	54031651	C	G	36	3	N	31	N
Gm01	54097924	G	A	61	20	R	68	G
Gm01	54122635	G	A	45	6	N	66	N
Gm01	54144751	A	G	57	10	N	75	N
Gm01	54215288	G	A	36	3	N	28	N
Gm01	54215310	C	T	54	9	N	63	N
Gm01	54215336	T	G	39	4	N	42	N
Gm01	54258566	C	A	45	6	N	59	N
Gm01	54279763	T	G	36	3	N	23	N
Gm01	54366384	T	G	29	4	R	27	A
Gm01	54420552	G	A	36	3	N	28	N
Gm01	54428475	A	G	45	6	N	60	N
Gm01	54443843	A	G	36	3	N	28	N
Gm01	54463535	A	G	38	14	R	78	A
Gm01	54949287	T	A	36	3	N	31	N
Gm01	55091227	C	T	104	176	C	255	Y
Gm01	55091241	G	A	99	176	G	255	R
Gm01	55138721	T	C	45	6	N	56	N
Gm01	55162688	G	A	45	6	N	47	N
Gm01	55267294	C	T	36	3	N	31	N
Gm01	55293428	A	G	36	3	N	15	N
Gm01	55294017	C	T	36	3	N	38	N
Gm01	55346905	A	C	129	34	N	122	N
Gm01	55493343	A	T	96	50	G	49	K
Gm01	55608044	C	T	36	3	N	12	N
Gm01	55631689	C	T	42	5	N	53	N
Gm01	55656743	C	A	36	3	N	27	N
Gm01	55756285	G	C	42	5	N	53	N
Gm01	55824047	A	C	45	6	N	33	N
Gm01	55870510	T	C	48	7	N	65	N
Gm01	55905026	A	T	42	5	N	53	N
Gm02	221549	G	A	78	17	N	64	N
Gm02	224345	T	Y	65	22	C	0	T
Gm02	224366	C	Y	72	30	C	38	T
Gm02	224376	T	C	54	9	N	98	N
Gm02	332015	T	C	39	4	N	36	N
Gm02	498708	C	T	48	7	N	65	N
Gm02	649266	G	A	45	6	N	61	N
Gm02	661762	C	G	36	3	N	19	N
Gm02	931354	C	T	53	10	N	4	N
Gm02	1039325	A	T	19	6	W	48	A
Gm02	1906820	C	Y	29	34	T	39	C
Gm02	1906835	A	R	24	34	G	39	A
Gm02	2156573	C	T	35	10	Y	65	C
Gm02	2156663	C	T	90	21	N	43	N
Gm02	2357247	A	G	39	4	N	49	N
Gm02	2476268	A	G	36	3	N	23	N
Gm02	3889588	G	A	39	4	N	43	N
Gm02	3908711	G	A	36	3	N	31	N
Gm02	3976489	A	G	39	4	N	43	N
Gm02	3981897	G	A	42	5	N	9	N
Gm02	3984322	G	A	42	5	N	45	N
Gm02	4008129	T	G	36	3	N	25	N
Gm02	4215608	A	G	45	6	N	61	N
Gm02	4412738	G	A	45	6	N	14	N
Gm02	4633936	G	A	45	6	N	25	N
Gm02	4758563	C	T	39	4	N	30	N
Gm02	5037337	A	G	36	3	N	31	N
Gm02	5169580	C	G	39	4	N	23	N
Gm02	5176891	C	T	36	3	N	22	N
Gm02	5380722	C	T	36	3	N	31	N
Gm02	5799115	A	G	36	3	N	31	N
Gm02	5805278	G	A	39	4	N	29	N
Gm02	5805283	A	G	39	4	N	33	N
Gm02	6213364	G	A	36	3	N	31	N
Gm02	6236603	T	A	39	4	N	39	N
Gm02	6387169	T	C	36	3	N	31	N
Gm02	6476942	C	T	42	5	N	23	N
Gm02	7023235	G	A	36	3	N	27	N
Gm02	7662607	A	G	36	3	N	31	N
Gm02	7662612	A	G	17	5	R	25	A
Gm02	7980416	A	C	36	3	N	31	N
Gm02	8082227	A	C	48	7	N	83	N
Gm02	8082241	C	T	39	4	N	40	N
Gm02	8130676	C	T	39	4	N	43	N
Gm02	8270563	A	G	39	4	N	43	N
Gm02	8271526	C	G	39	4	N	29	N
Gm02	8336711	G	C	141	38	N	6	N
Gm02	8832604	A	G	39	4	N	37	N
Gm02	8914018	A	G	36	3	N	28	N
Gm02	9101499	T	C	36	3	N	24	N
Gm02	9108526	C	T	36	3	N	31	N
Gm02	9631039	C	T	36	3	N	33	N
Gm02	9651435	C	T	112	37	Y	9	C
Gm02	9727700	G	A	39	4	N	43	N
Gm02	9729794	T	C	124	46	N	41	N
Gm02	9769699	T	G	114	29	N	26	N
Gm02	9775981	T	C	36	3	N	8	N
Gm02	9916711	A	C	36	3	N	31	N
Gm02	9944388	A	G	54	9	N	75	N
Gm02	10112655	G	A	36	3	N	25	N
Gm02	10435338	A	G	36	3	N	31	N
Gm02	10493842	T	C	36	3	N	18	N
Gm02	10504699	G	C	51	8	N	72	N
Gm02	10632370	C	T	45	6	N	61	N
Gm02	10686088	G	C	60	11	N	75	N
Gm02	10799336	A	G	36	3	N	20	N
Gm02	10873682	A	G	36	3	N	15	N
Gm02	11028671	C	T	39	4	N	43	N
Gm02	11084720	G	A	36	3	N	31	N
Gm02	11127856	G	A	36	3	N	25	N
Gm02	11231309	T	C	36	3	N	31	N
Gm02	11273741	A	G	126	33	N	113	N
Gm02	11511836	C	A	36	3	N	28	N
Gm02	11560716	A	G	39	4	N	43	N
Gm02	11790894	G	A	42	5	N	53	N
Gm02	11838858	A	T	36	3	N	31	N
Gm02	11965774	A	G	210	158	A	255	R
Gm02	12039844	T	C	84	19	N	61	N
Gm02	12039868	G	A	57	21	R	38	G
Gm02	12049715	T	C	36	3	N	24	N
Gm02	12067788	G	C	96	23	N	38	N
Gm02	12185860	C	T	36	3	N	31	N
Gm02	12214703	C	T	36	3	N	37	N
Gm02	12291213	A	C	45	6	N	56	N
Gm02	12363749	A	G	36	3	N	31	N
Gm02	12481244	C	T	54	9	N	73	N
Gm02	12481275	T	C	48	7	N	58	N
Gm02	12481468	G	A	45	6	N	67	N
Gm02	12512172	T	C	39	4	N	43	N
Gm02	12615012	C	Y	14	9	T	34	C
Gm02	12615021	G	K	14	9	T	34	G
Gm02	12618899	A	G	75	16	N	71	N
Gm02	12663779	T	G	48	7	N	64	N
Gm02	12664020	A	G	114	29	N	25	N
Gm02	12744550	G	C	39	4	N	43	N
Gm02	13922036	G	A	55	21	N	35	N
Gm02	13922389	G	A	48	7	N	63	N
Gm02	13957832	C	T	42	5	N	49	N
Gm02	13957852	G	R	43	9	A	6	G
Gm02	14231667	T	C	100	130	A	255	M
Gm02	14285719	T	G	36	3	N	18	N
Gm02	14497734	A	G	110	110	T	205	K
Gm02	14861784	G	C	45	6	N	42	N
Gm02	14946342	G	A	42	5	N	46	N
Gm02	15461244	A	G	48	7	N	67	N
Gm02	15461251	T	C	48	7	N	43	N
Gm02	15498068	T	C	48	7	N	65	N
Gm02	16719855	A	G	42	5	N	57	N
Gm02	17171181	T	C	28	9	Y	60	T
Gm02	17171182	G	A	28	9	R	60	G
Gm02	18945599	T	C	72	15	N	70	N
Gm02	18945600	T	G	72	15	N	73	N
Gm02	22522806	T	C	87	20	N	59	N
Gm02	26324500	G	A	72	15	N	48	N
Gm02	26362274	G	A	131	48	N	41	N
Gm02	26982649	T	C	57	10	N	71	N
Gm02	27241373	C	T	36	3	N	30	N
Gm02	27383610	C	T	39	4	N	40	N
Gm02	27535247	G	A	36	3	N	23	N
Gm02	27628798	T	G	42	5	N	50	N
Gm02	27631340	G	A	32	8	R	48	G
Gm02	27633209	C	T	60	11	N	75	N
Gm02	27639059	A	G	29	4	K	25	T
Gm02	27655860	G	A	93	22	N	52	N
Gm02	27706067	G	T	71	31	N	49	N
Gm02	27912408	G	C	36	3	N	20	N
Gm02	27924213	C	T	36	3	N	25	N
Gm02	29012853	A	C	96	23	N	45	N
Gm02	29643299	A	T	39	4	N	40	N
Gm02	29733184	C	G	123	32	N	14	N
Gm02	29733229	T	C	131	38	N	10	N
Gm02	29736604	A	G	48	7	N	63	N
Gm02	29736620	T	C	45	6	N	43	N
Gm02	29736819	A	G	255	255	T	255	K
Gm02	29742006	A	G	39	4	N	43	N
Gm02	29854406	G	A	36	3	N	15	N
Gm02	29875169	A	C	72	15	N	41	N
Gm02	29896098	C	T	32	6	W	67	A
Gm02	29928661	T	C	30	5	M	41	A
Gm02	29929528	A	G	120	31	N	39	N
Gm02	29929547	T	C	100	31	M	26	A
Gm02	29987294	G	T	39	4	N	43	N
Gm02	30045888	T	C	36	3	N	22	N
Gm02	30170562	G	C	53	27	M	53	A
Gm02	30273046	G	A	57	10	N	77	N
Gm02	30286932	C	T	96	23	N	49	N
Gm02	30308165	A	G	36	3	N	28	N
Gm02	30384735	T	C	69	14	N	111	N
Gm02	30507959	A	C	81	25	M	131	A
Gm02	30948233	A	C	75	16	N	60	N
Gm02	31524709	T	C	39	4	N	47	N
Gm02	32507640	A	G	30	5	K	47	T
Gm02	32517754	C	G	39	4	N	43	N
Gm02	32693139	T	C	42	5	N	53	N
Gm02	32693182	C	T	39	4	N	43	N
Gm02	32694840	T	C	87	20	N	58	N
Gm02	32733425	A	G	42	5	N	51	N
Gm02	32864078	A	G	201	255	A	255	R
Gm02	32964069	C	T	48	7	N	74	N
Gm02	32981151	A	C	39	4	N	30	N
Gm02	33158449	G	T	72	15	N	73	N
Gm02	33880308	A	W	43	22	A	33	T
Gm02	34193369	C	T	36	3	N	31	N
Gm02	34293890	T	A	45	6	N	52	N
Gm02	34533767	A	G	45	6	N	61	N
Gm02	35218001	T	C	51	8	N	41	N
Gm02	35368835	C	G	45	6	N	57	N
Gm02	35549076	G	A	114	29	N	24	N
Gm02	36200458	G	T	39	4	N	31	N
Gm02	37752924	G	T	31	17	K	61	G
Gm02	40321404	A	C	45	6	N	53	N
Gm02	40486587	G	C	199	57	N	8	N
Gm02	40486765	T	A	39	27	W	65	T
Gm02	40486766	A	C	42	28	M	64	A
Gm02	41386316	G	T	53	20	K	1	G
Gm02	41918831	A	G	88	29	R	22	A
Gm02	42192052	G	A	31	5	R	41	G
Gm02	42404851	C	T	54	9	N	75	N
Gm02	42919251	G	T	101	49	N	74	N
Gm02	43611409	T	C	51	8	N	72	N
Gm02	43997100	T	C	39	4	N	47	N
Gm02	44248233	C	G	72	15	N	89	N
Gm02	44283952	A	G	39	4	N	40	N
Gm02	44328053	A	G	54	9	N	14	N
Gm02	44328326	T	C	36	3	N	24	N
Gm02	44371708	T	C	36	3	N	32	N
Gm02	44427451	G	T	48	7	N	65	N
Gm02	44535355	A	T	45	6	N	60	N
Gm02	44721750	T	C	45	6	N	61	N
Gm02	44740783	A	C	36	3	N	23	N
Gm02	44754972	T	G	39	4	N	42	N
Gm02	44756021	G	C	39	4	N	43	N
Gm02	44869632	A	C	42	5	N	53	N
Gm02	44871435	G	A	42	5	N	50	N
Gm02	44871449	T	C	42	5	N	53	N
Gm02	44925325	T	A	36	3	N	38	N
Gm02	45140382	G	A	36	3	N	28	N
Gm02	45162941	A	G	36	3	N	9	N
Gm02	45183067	A	G	125	45	N	37	N
Gm02	45221859	C	G	36	3	N	31	N
Gm02	45318094	G	A	39	4	N	41	N
Gm02	46237534	C	A	45	6	N	59	N
Gm02	46243195	C	T	36	3	N	29	N
Gm02	46274908	C	A	36	3	N	31	N
Gm02	46919686	G	C	36	3	N	31	N
Gm02	47025167	T	C	84	19	N	46	N
Gm02	47040207	G	A	36	3	N	31	N
Gm02	47040445	C	T	36	3	N	24	N
Gm02	47068142	A	G	42	5	N	64	N
Gm02	47133942	G	A	36	3	N	31	N
Gm02	47386634	T	C	36	3	N	25	N
Gm02	47403419	T	C	45	6	N	83	N
Gm02	47532755	A	G	36	3	N	28	N
Gm02	47593061	G	A	60	11	N	74	N
Gm02	47600675	A	G	36	3	N	15	N
Gm02	48048336	T	G	52	45	R	4	A
Gm02	48058250	A	G	42	5	N	60	N
Gm02	48299461	T	G	36	3	N	31	N
Gm02	48644176	A	G	36	3	N	31	N
Gm02	48706232	G	A	51	8	N	70	N
Gm02	48772598	A	G	45	6	N	53	N
Gm02	48772606	A	G	39	4	N	43	N
Gm02	48832936	C	T	36	3	N	31	N
Gm02	48899531	C	T	36	3	N	31	N
Gm02	49966312	G	A	36	3	N	30	N
Gm02	49975387	T	C	39	4	N	30	N
Gm02	50455237	C	T	36	3	N	27	N
Gm02	50515394	A	G	39	4	N	20	N
Gm02	50525670	T	C	42	5	N	32	N
Gm02	50608060	A	G	48	7	N	98	N
Gm02	50613540	T	C	36	3	N	31	N
Gm02	51080791	C	A	36	3	N	29	N
Gm02	51373440	A	G	118	55	N	75	N
Gm02	51449636	T	A	36	3	N	20	N
Gm02	51548543	A	G	36	3	N	31	N
Gm02	51611803	C	T	22	7	Y	51	C
Gm03	222439	G	A	36	3	N	28	N
Gm03	319305	G	A	36	3	N	29	N
Gm03	389485	T	C	42	5	N	53	N
Gm03	399105	A	T	42	5	N	50	N
Gm03	511772	G	C	39	4	N	38	N
Gm03	576143	C	T	36	3	N	31	N
Gm03	747789	C	T	48	7	N	63	N
Gm03	747849	A	C	36	3	N	19	N
Gm03	848053	G	A	36	3	N	34	N
Gm03	854026	A	G	36	3	N	31	N
Gm03	1082528	T	C	42	5	N	53	N
Gm03	1309989	A	T	36	3	N	31	N
Gm03	1378589	C	T	45	6	N	54	N
Gm03	1423458	A	T	36	3	N	31	N
Gm03	1423475	A	G	51	8	N	51	N
Gm03	1423487	A	T	51	8	N	72	N
Gm03	1451718	A	G	39	4	N	43	N
Gm03	1511328	G	A	42	5	N	46	N
Gm03	1519254	C	G	16	5	S	41	C
Gm03	1519273	C	G	16	5	S	37	C
Gm03	1525414	T	C	54	9	N	74	N
Gm03	1574374	T	C	36	3	N	31	N
Gm03	1579281	A	G	42	5	N	53	N
Gm03	1592361	T	C	39	4	N	33	N
Gm03	1639644	A	G	36	3	N	31	N
Gm03	1690981	A	G	42	5	N	38	N
Gm03	1690993	G	C	42	5	N	51	N
Gm03	1692610	T	G	36	3	N	31	N
Gm03	1729817	A	G	113	68	N	118	N
Gm03	1865733	A	G	45	6	N	51	N
Gm03	2101902	T	A	39	4	N	43	N
Gm03	2169696	G	A	51	8	N	68	N
Gm03	2285179	T	C	36	3	N	31	N
Gm03	2302751	T	C	39	4	N	49	N
Gm03	2379066	A	G	66	13	N	73	N
Gm03	2480247	T	A	39	4	N	43	N
Gm03	2506680	T	C	111	99	N	214	N
Gm03	2600037	A	R	14	32	G	53	A
Gm03	2715286	T	C	36	3	N	22	N
Gm03	2715301	T	A	36	3	N	22	N
Gm03	2760110	A	G	36	3	N	31	N
Gm03	2768975	G	C	36	3	N	27	N
Gm03	2768978	A	G	36	3	N	27	N
Gm03	2907235	G	C	39	4	N	40	N
Gm03	2972537	T	C	36	3	N	21	N
Gm03	3092591	C	A	39	4	N	41	N
Gm03	3213550	A	G	45	6	N	61	N
Gm03	3213889	G	A	64	21	R	62	G
Gm03	3213908	T	C	93	22	N	70	N
Gm03	3231092	T	C	45	6	N	61	N
Gm03	3236387	T	C	36	3	N	10	N
Gm03	3241794	T	C	39	4	N	43	N
Gm03	3325298	T	C	71	23	Y	60	T
Gm03	3335660	A	C	36	3	N	36	N
Gm03	3361344	C	G	39	4	N	43	N
Gm03	3394116	G	A	112	77	N	147	N
Gm03	3421932	G	A	36	3	N	31	N
Gm03	3550553	T	G	75	16	N	72	N
Gm03	3589225	A	G	42	5	N	56	N
Gm03	3589252	A	G	36	3	N	31	N
Gm03	3668576	A	T	45	6	N	44	N
Gm03	3810703	A	G	39	4	N	43	N
Gm03	3838479	A	G	42	5	N	53	N
Gm03	3845143	T	A	39	4	N	43	N
Gm03	3853302	T	C	45	6	N	58	N
Gm03	3875359	G	A	36	3	N	31	N
Gm03	3954614	T	A	57	21	M	66	C
Gm03	3976933	A	G	39	4	N	27	N
Gm03	3998586	T	C	9	10	Y	58	T
Gm03	3998590	A	G	9	10	R	58	A
Gm03	4346930	A	G	15	20	R	75	A
Gm03	4522028	T	C	111	28	N	128	N
Gm03	4522951	C	T	48	7	N	67	N
Gm03	4678601	T	A	102	25	N	42	N
Gm03	4775166	A	T	42	5	N	53	N
Gm03	4796211	T	C	54	9	N	73	N
Gm03	4863673	A	G	42	5	N	46	N
Gm03	4925406	G	K	27	20	T	29	G
Gm03	4960310	G	A	45	6	N	61	N
Gm03	4961728	G	C	39	4	N	43	N
Gm03	5181121	T	C	51	8	N	84	N
Gm03	5182237	C	A	102	137	C	255	M
Gm03	5186704	A	G	42	5	N	51	N
Gm03	5191945	A	T	54	9	N	73	N
Gm03	5191967	A	G	47	17	S	131	C
Gm03	5259976	A	G	39	4	N	43	N
Gm03	5353715	A	G	36	3	N	31	N
Gm03	5467237	C	T	36	3	N	31	N
Gm03	5596630	T	C	108	39	Y	1	T
Gm03	5596639	T	C	217	74	N	33	N
Gm03	5665668	C	T	16	6	W	41	A
Gm03	5714771	T	C	87	20	N	79	N
Gm03	5825652	G	A	108	27	N	31	N
Gm03	5864394	G	A	36	3	N	25	N
Gm03	5917240	C	T	36	3	N	20	N
Gm03	5917251	A	C	36	3	N	28	N
Gm03	5957152	A	T	42	5	N	65	N
Gm03	6021364	T	C	36	3	N	6	N
Gm03	6021386	C	A	42	5	N	53	N
Gm03	6158203	A	T	93	22	N	25	N
Gm03	6528947	T	G	36	3	N	12	N
Gm03	6556144	C	T	36	3	N	28	N
Gm03	6638093	A	G	36	3	N	38	N
Gm03	6650649	T	C	88	29	Y	24	T
Gm03	6656446	A	C	42	5	N	34	N
Gm03	6656453	T	C	42	5	N	61	N
Gm03	6665203	A	G	45	6	N	56	N
Gm03	6736334	A	G	82	120	N	255	N
Gm03	6752734	C	T	42	5	N	45	N
Gm03	6752741	G	A	63	12	N	84	N
Gm03	6821586	C	T	115	62	N	99	N
Gm03	6942525	G	A	42	5	N	49	N
Gm03	6979489	C	T	42	5	N	41	N
Gm03	7011949	C	T	36	3	N	31	N
Gm03	7087036	G	A	42	5	N	49	N
Gm03	7139221	T	C	99	24	N	22	N
Gm03	7178437	C	T	42	5	N	36	N
Gm03	7219637	C	T	111	65	N	111	N
Gm03	7816500	C	T	22	7	Y	49	C
Gm03	7816509	C	A	22	7	M	49	C
Gm03	7845963	A	G	36	3	N	15	N
Gm03	7921140	T	G	36	3	N	31	N
Gm03	7960228	T	C	36	3	N	31	N
Gm03	7999068	G	A	51	8	N	16	N
Gm03	7999076	G	C	51	8	N	48	N
Gm03	8048451	G	A	45	6	N	61	N
Gm03	8081633	T	C	36	3	N	31	N
Gm03	8117083	C	T	39	4	N	49	N
Gm03	8117092	A	T	39	4	N	45	N
Gm03	8561068	G	A	42	5	N	49	N
Gm03	8719717	A	G	45	6	N	56	N
Gm03	8725300	G	A	36	3	N	25	N
Gm03	8725509	C	T	36	3	N	20	N
Gm03	8725535	A	G	36	3	N	10	N
Gm03	8834188	A	G	45	6	N	61	N
Gm03	9056227	A	G	108	27	N	31	N
Gm03	9117174	T	G	51	8	N	70	N
Gm03	9138346	C	T	39	4	N	43	N
Gm03	9726234	G	A	39	4	N	36	N
Gm03	9899962	T	A	30	6	R	51	G
Gm03	10233963	G	A	13	4	R	28	G
Gm03	10509100	G	A	39	4	N	43	N
Gm03	10510530	G	A	36	3	N	30	N
Gm03	10619521	G	A	42	5	N	53	N
Gm03	10662662	G	C	39	4	N	26	N
Gm03	10801783	T	C	36	3	N	20	N
Gm03	11271768	C	T	28	3	Y	12	C
Gm03	11958397	A	G	58	16	R	90	A
Gm03	11958398	T	C	49	16	M	86	A
Gm03	12836829	G	A	42	5	N	50	N
Gm03	12915744	G	A	36	3	N	30	N
Gm03	13748706	A	C	136	77	N	123	N
Gm03	13906847	G	A	39	4	N	40	N
Gm03	14288829	A	G	36	3	N	25	N
Gm03	14289016	C	T	57	10	N	53	N
Gm03	14289033	A	G	57	10	N	61	N
Gm03	14394667	A	G	36	3	N	31	N
Gm03	14409740	A	G	114	29	N	23	N
Gm03	14416210	G	A	48	7	N	66	N
Gm03	14853383	C	T	19	6	Y	51	C
Gm03	15424794	G	C	36	3	N	31	N
Gm03	15531186	G	A	75	16	N	72	N
Gm03	15561511	C	T	110	91	N	191	N
Gm03	17062793	A	C	191	75	A	23	M
Gm03	17419147	T	C	78	17	N	68	N
Gm03	18081337	C	T	36	3	N	28	N
Gm03	18177156	T	G	42	5	N	53	N
Gm03	18250398	T	A	51	8	N	68	N
Gm03	18350602	G	T	42	5	N	53	N
Gm03	18396648	G	A	60	188	C	255	M
Gm03	18396656	A	G	208	117	N	172	N
Gm03	18426832	C	T	39	4	N	43	N
Gm03	18447249	C	G	121	86	N	165	N
Gm03	19135727	T	Y	2	19	C	60	T
Gm03	19135736	C	Y	2	19	T	60	C
Gm03	19298586	G	A	36	3	N	32	N
Gm03	19408738	A	T	36	3	N	35	N
Gm03	19715918	T	G	42	5	N	52	N
Gm03	20047291	T	C	99	24	N	43	N
Gm03	20063723	C	G	45	6	N	49	N
Gm03	20099268	C	T	45	6	N	52	N
Gm03	20128018	G	A	34	7	R	54	G
Gm03	20526493	C	G	36	3	N	31	N
Gm03	20617246	A	C	63	12	N	77	N
Gm03	20709367	T	C	53	14	Y	79	T
Gm03	20749461	A	G	39	4	N	39	N
Gm03	20961825	A	C	57	10	N	87	N
Gm03	20978305	T	C	36	3	N	28	N
Gm03	20991468	C	T	36	3	N	22	N
Gm03	21938178	T	A	39	4	N	43	N
Gm03	21979051	T	C	36	3	N	38	N
Gm03	22050750	G	A	36	3	N	34	N
Gm03	22053933	C	T	42	5	N	52	N
Gm03	22130744	A	G	36	3	N	31	N
Gm03	22143683	G	A	115	113	N	252	N
Gm03	22219059	G	A	51	8	N	71	N
Gm03	22517212	A	G	36	3	N	7	N
Gm03	22619204	G	C	39	4	N	45	N
Gm03	22679835	A	G	36	3	N	31	N
Gm03	22807162	T	C	87	20	N	59	N
Gm03	23135270	G	A	48	7	N	67	N
Gm03	23135640	T	C	29	5	Y	36	T
Gm03	23135662	G	C	69	14	N	68	N
Gm03	23210738	T	A	39	4	N	43	N
Gm03	23327342	T	C	36	3	N	27	N
Gm03	24273080	C	G	36	3	N	19	N
Gm03	24583608	T	C	57	10	N	86	N
Gm03	25394262	G	C	132	43	M	69	A
Gm03	25718759	G	C	39	4	N	33	N
Gm03	25961615	T	C	87	50	T	54	Y
Gm03	26657796	C	A	39	4	N	43	N
Gm03	27019255	T	A	19	6	W	52	T
Gm03	27345057	C	T	42	5	N	53	N
Gm03	27345293	G	A	214	62	N	12	N
Gm03	27347909	A	G	45	6	N	61	N
Gm03	27361117	T	C	111	68	N	121	N
Gm03	27484551	T	G	36	3	N	14	N
Gm03	27558853	C	T	51	8	N	60	N
Gm03	28010597	A	G	39	4	N	12	N
Gm03	28263254	T	G	39	4	N	43	N
Gm03	28277088	C	T	36	3	N	30	N
Gm03	28724525	A	G	39	4	N	26	N
Gm03	29259049	C	T	42	5	N	50	N
Gm03	29813910	C	T	42	5	N	40	N
Gm03	29876625	A	G	51	8	N	54	N
Gm03	29876661	C	A	45	6	N	80	N
Gm03	29876670	A	G	45	6	N	50	N
Gm03	29966165	C	T	45	6	N	52	N
Gm03	30099155	G	T	51	8	N	35	N
Gm03	30152978	A	T	36	3	N	20	N
Gm03	30152998	C	T	36	3	N	31	N
Gm03	30361825	T	C	120	52	N	63	N
Gm03	30374453	G	A	39	4	N	45	N
Gm03	30562981	G	A	48	7	N	61	N
Gm03	30604395	C	T	51	8	N	72	N
Gm03	30803424	G	A	30	13	R	36	G
Gm03	30907371	C	T	36	3	N	26	N
Gm03	30929897	A	G	39	4	N	27	N
Gm03	30929917	T	G	39	4	N	37	N
Gm03	31067618	T	C	60	11	N	76	N
Gm03	31067642	T	C	212	147	G	227	S
Gm03	31112281	G	A	99	24	N	73	N
Gm03	31112370	G	A	132	37	N	6	N
Gm03	31112630	G	A	108	38	W	8	T
Gm03	31186491	T	C	20	5	Y	40	T
Gm03	31287807	A	G	81	18	N	65	N
Gm03	34868170	A	W	41	58	T	10	A
Gm03	35187265	C	G	36	3	N	21	N
Gm03	35194743	T	C	173	253	N	255	N
Gm03	35223689	T	C	66	13	N	75	N
Gm03	35714399	T	C	17	4	Y	28	T
Gm03	35825815	T	C	36	3	N	31	N
Gm03	35865243	T	C	94	32	Y	1	T
Gm03	35923920	A	T	31	10	W	73	A
Gm03	35968131	G	A	36	3	N	35	N
Gm03	36010319	T	C	63	12	N	72	N
Gm03	36011954	T	A	36	3	N	29	N
Gm03	36421154	A	T	48	7	N	64	N
Gm03	36957596	G	A	99	24	N	45	N
Gm03	36957611	G	A	81	24	M	54	C
Gm03	37111808	C	A	76	62	C	54	M
Gm03	37254100	G	T	36	3	N	31	N
Gm03	37264153	T	C	57	10	N	67	N
Gm03	37266724	T	C	36	3	N	38	N
Gm03	37446353	A	G	39	4	N	43	N
Gm03	37480036	C	T	108	92	A	168	W
Gm03	37490094	A	T	39	4	N	43	N
Gm03	37547149	A	G	42	5	N	53	N
Gm03	37753527	A	G	39	4	N	42	N
Gm03	37757709	T	C	35	5	N	7	N
Gm03	37918314	C	A	111	28	N	29	N
Gm03	37920722	A	G	39	4	N	53	N
Gm03	37931673	C	T	42	5	N	50	N
Gm03	37932123	G	A	36	3	N	20	N
Gm03	37951070	T	G	57	10	N	77	N
Gm03	38062805	T	C	116	59	N	88	N
Gm03	38070406	A	G	39	4	N	27	N
Gm03	38072641	A	T	39	4	N	43	N
Gm03	38153593	T	C	45	6	N	52	N
Gm03	38428392	T	C	36	3	N	31	N
Gm03	38480877	A	T	39	4	N	50	N
Gm03	38511376	T	C	42	5	N	46	N
Gm03	38511379	C	T	42	5	N	46	N
Gm03	38524425	C	A	36	3	N	12	N
Gm03	38532128	T	G	163	48	N	9	N
Gm03	38532144	A	G	147	40	N	48	N
Gm03	38726934	T	C	45	6	N	55	N
Gm03	38996818	G	A	23	7	R	44	G
Gm03	39424692	T	A	36	3	N	31	N
Gm03	39561651	C	G	60	11	N	77	N
Gm03	39585180	G	A	42	5	N	51	N
Gm03	39691213	T	G	39	4	N	27	N
Gm03	39719741	A	C	42	5	N	14	N
Gm03	40181162	G	C	36	3	N	36	N
Gm03	40327878	A	C	54	9	N	74	N
Gm03	40783157	C	T	36	3	N	24	N
Gm03	40815524	T	C	54	9	N	68	N
Gm03	40866254	A	T	36	3	N	7	N
Gm03	40930620	T	G	36	3	N	34	N
Gm03	40995371	T	G	36	3	N	19	N
Gm03	41007490	G	A	39	4	N	34	N
Gm03	41017140	A	C	36	3	N	31	N
Gm03	41017799	G	A	36	3	N	30	N
Gm03	41024419	G	A	45	6	N	51	N
Gm03	41026137	C	T	39	4	N	41	N
Gm03	41086036	C	T	69	14	N	71	N
Gm03	41137564	A	T	42	5	N	49	N
Gm03	41331218	T	C	120	31	N	17	N
Gm03	41331254	A	G	30	6	K	14	T
Gm03	41979216	G	A	57	10	N	72	N
Gm03	41985920	T	C	36	3	N	31	N
Gm03	42032726	T	C	36	3	N	28	N
Gm03	42139838	T	C	39	4	N	43	N
Gm03	42166390	T	A	39	4	N	43	N
Gm03	42242193	G	A	42	5	N	49	N
Gm03	42521342	A	G	54	9	N	52	N
Gm03	42698122	A	T	36	3	N	36	N
Gm03	44026417	A	C	30	40	M	11	A
Gm03	44404300	A	G	39	4	N	30	N
Gm03	44436734	A	G	36	3	N	28	N
Gm03	44640281	C	G	36	3	N	37	N
Gm03	44692907	T	G	36	3	N	21	N
Gm03	44709717	C	G	39	4	N	47	N
Gm03	44906401	T	C	36	3	N	26	N
Gm03	45392408	T	C	36	3	N	30	N
Gm03	45424057	C	A	123	32	N	14	N
Gm03	45434033	A	T	36	3	N	20	N
Gm03	45583535	C	A	48	7	N	27	N
Gm03	45799655	A	G	48	7	N	67	N
Gm03	46298054	A	G	51	8	N	72	N
Gm03	46298080	G	A	51	8	N	72	N
Gm03	46395709	G	T	48	7	N	65	N
Gm03	46464139	A	G	36	3	N	28	N
Gm03	46839018	C	A	47	15	M	29	C
Gm03	47333407	C	T	36	3	N	31	N
Gm03	47349975	T	G	36	3	N	31	N
Gm04	81763	G	C	44	15	S	111	G
Gm04	1155417	T	A	112	77	N	147	N
Gm04	1155464	G	C	100	33	S	25	G
Gm04	2192656	C	G	48	7	N	63	N
Gm04	2224420	T	G	39	4	N	41	N
Gm04	2249866	A	C	47	17	M	45	A
Gm04	2293081	G	A	36	3	N	24	N
Gm04	2297398	A	T	45	6	N	60	N
Gm04	2298453	C	T	76	109	G	252	K
Gm04	2310325	C	T	69	14	N	76	N
Gm04	3106129	T	G	51	8	N	49	N
Gm04	5066251	T	G	46	11	K	55	T
Gm04	5204402	T	C	36	3	N	23	N
Gm04	6006337	T	C	36	3	N	27	N
Gm04	6097121	C	A	36	3	N	31	N
Gm04	6643143	G	A	112	85	N	171	N
Gm04	6839031	T	A	2	20	W	39	T
Gm04	6888253	A	G	54	9	N	73	N
Gm04	6925901	A	T	36	3	N	31	N
Gm04	6958831	A	C	62	19	M	48	A
Gm04	6996354	G	C	48	7	N	67	N
Gm04	6996378	T	C	48	7	N	67	N
Gm04	7126030	A	G	42	5	N	36	N
Gm04	7241830	T	A	39	4	N	43	N
Gm04	8106509	C	T	39	4	N	53	N
Gm04	8129614	T	C	113	68	N	119	N
Gm04	8142548	A	G	105	26	N	38	N
Gm04	8147799	A	C	42	5	N	16	N
Gm04	8172707	A	G	129	34	N	3	N
Gm04	8214886	A	G	36	3	N	38	N
Gm04	8398500	A	G	147	40	N	84	N
Gm04	8398509	A	G	178	59	R	77	A
Gm04	8483888	C	T	81	18	N	93	N
Gm04	8483895	A	G	81	18	N	68	N
Gm04	8513051	C	T	39	4	N	33	N
Gm04	8515190	A	C	39	4	N	43	N
Gm04	8522922	C	T	84	19	N	63	N
Gm04	8549775	T	C	36	3	N	31	N
Gm04	8678423	T	C	36	3	N	31	N
Gm04	8770168	T	C	123	32	N	13	N
Gm04	8868961	G	T	36	3	N	29	N
Gm04	8905381	A	T	45	6	N	54	N
Gm04	8934205	T	A	17	4	W	23	T
Gm04	8989186	A	G	45	6	N	61	N
Gm04	9031647	C	T	32	14	Y	69	C
Gm04	9031665	C	T	57	10	N	73	N
Gm04	9105524	T	C	45	6	N	61	N
Gm04	9145140	G	A	69	14	N	75	N
Gm04	9154488	G	T	36	3	N	26	N
Gm04	9158244	A	G	36	3	N	30	N
Gm04	9170906	A	C	36	3	N	22	N
Gm04	9301769	C	T	57	10	N	51	N
Gm04	9325193	C	T	39	4	N	43	N
Gm04	9461362	C	T	120	31	N	73	N
Gm04	9551977	T	C	42	5	N	58	N
Gm04	9859908	T	C	36	3	N	27	N
Gm04	10112043	A	T	42	5	N	49	N
Gm04	10735608	G	A	111	190	G	255	R
Gm04	10920740	G	T	39	4	N	41	N
Gm04	11077271	T	C	42	5	N	53	N
Gm04	11192527	A	G	48	7	N	65	N
Gm04	11268971	A	G	36	3	N	30	N
Gm04	11539590	G	T	39	4	N	25	N
Gm04	11547008	C	T	39	4	N	26	N
Gm04	11548761	G	A	66	13	N	76	N
Gm04	11654097	T	C	36	3	N	28	N
Gm04	11654106	G	T	54	9	N	93	N
Gm04	11740973	T	G	39	4	N	43	N
Gm04	11771375	T	C	36	3	N	31	N
Gm04	11848681	T	C	51	8	N	46	N
Gm04	11899238	G	T	44	41	G	40	K
Gm04	11941063	G	A	57	10	N	93	N
Gm04	12408342	T	C	39	4	N	43	N
Gm04	12696873	G	A	36	3	N	31	N
Gm04	13063007	C	G	141	89	C	128	S
Gm04	13140114	C	A	57	10	N	76	N
Gm04	13185405	A	G	121	35	N	11	N
Gm04	13185436	A	G	126	33	N	8	N
Gm04	13318023	A	G	181	51	N	72	N
Gm04	13387403	G	A	36	3	N	25	N
Gm04	13414237	G	A	48	7	N	45	N
Gm04	13532245	T	A	36	3	N	8	N
Gm04	14175098	T	C	162	129	T	226	Y
Gm04	14267707	A	G	116	57	N	83	N
Gm04	14305296	T	C	117	30	N	14	N
Gm04	14359787	T	C	87	20	N	60	N
Gm04	14662964	G	A	36	3	N	28	N
Gm04	14693746	A	G	36	3	N	15	N
Gm04	14763717	T	G	36	3	N	26	N
Gm04	14798711	A	G	78	17	N	64	N
Gm04	14812873	T	C	45	6	N	61	N
Gm04	14891913	A	G	42	5	N	53	N
Gm04	14910420	A	G	116	122	N	255	N
Gm04	14922590	A	G	75	16	N	72	N
Gm04	14932206	A	G	39	4	N	43	N
Gm04	14932233	C	T	36	3	N	31	N
Gm04	14946021	A	G	106	70	C	104	S
Gm04	14953355	T	A	36	3	N	31	N
Gm04	15018174	A	G	45	6	N	60	N
Gm04	15146216	C	T	120	52	N	64	N
Gm04	15146797	T	C	87	20	N	59	N
Gm04	15178793	A	G	45	6	N	48	N
Gm04	15225484	A	G	39	4	N	43	N
Gm04	15343920	C	T	13	4	Y	28	C
Gm04	15789237	A	G	45	6	N	59	N
Gm04	16067459	T	C	116	60	N	91	N
Gm04	16364748	T	C	36	3	N	24	N
Gm04	16485128	A	T	39	4	N	41	N
Gm04	16485197	C	T	51	8	N	72	N
Gm04	16609502	G	C	36	3	N	31	N
Gm04	17003532	A	G	60	11	N	73	N
Gm04	17094440	C	T	36	3	N	28	N
Gm04	17136865	G	A	36	3	N	31	N
Gm04	17317792	T	G	42	5	N	32	N
Gm04	17440831	T	C	45	6	N	46	N
Gm04	17442624	G	T	42	5	N	53	N
Gm04	17446935	C	A	39	4	N	41	N
Gm04	17486460	T	C	94	125	A	248	M
Gm04	17487650	A	G	118	40	R	2	A
Gm04	17492825	G	A	109	93	G	171	R
Gm04	17492885	T	C	163	54	Y	86	T
Gm04	17492887	A	G	163	54	R	83	A
Gm04	17507166	T	C	36	3	N	31	N
Gm04	17510207	G	C	36	3	N	31	N
Gm04	17523300	A	G	39	4	N	39	N
Gm04	17526550	A	C	39	4	N	43	N
Gm04	17615507	T	C	36	3	N	4	N
Gm04	17640069	A	G	54	9	N	56	N
Gm04	17683062	A	C	36	3	N	31	N
Gm04	17729648	T	A	36	3	N	31	N
Gm04	17778171	T	C	39	4	N	43	N
Gm04	17867199	A	C	36	3	N	27	N
Gm04	18083808	T	A	36	3	N	31	N
Gm04	18141544	G	A	36	3	N	34	N
Gm04	18345355	C	T	96	23	N	18	N
Gm04	18416711	T	C	48	7	N	63	N
Gm04	18440863	A	C	54	9	N	74	N
Gm04	18507373	C	G	150	41	N	98	N
Gm04	18699010	A	G	36	3	N	31	N
Gm04	18782074	A	C	36	3	N	4	N
Gm04	18864884	C	T	51	8	N	70	N
Gm04	19446995	C	T	75	16	N	43	N
Gm04	19455092	T	C	36	3	N	25	N
Gm04	19470289	A	G	36	3	N	29	N
Gm04	19927981	T	G	42	5	N	49	N
Gm04	20197045	T	A	123	32	N	14	N
Gm04	20437050	A	C	36	3	N	28	N
Gm04	22041315	G	A	69	14	N	53	N
Gm04	23067155	G	A	117	30	N	18	N
Gm04	23251720	T	C	51	8	N	70	N
Gm04	23956661	C	T	19	6	Y	29	C
Gm04	24201149	T	G	39	4	N	54	N
Gm04	24306763	T	C	102	25	N	41	N
Gm04	24492961	G	A	42	5	N	39	N
Gm04	25119342	T	C	39	4	N	43	N
Gm04	25351867	A	C	36	3	N	28	N
Gm04	25353390	T	A	51	8	N	100	N
Gm04	25353414	C	T	60	11	N	81	N
Gm04	25353520	T	C	63	12	N	70	N
Gm04	25354400	A	G	42	5	N	44	N
Gm04	25553165	A	C	39	4	N	54	N
Gm04	26321858	G	A	102	25	N	41	N
Gm04	27543147	A	G	42	5	N	51	N
Gm04	27952078	C	T	42	5	N	51	N
Gm04	28113535	G	A	31	7	R	56	G
Gm04	29633627	G	A	36	3	N	31	N
Gm04	29743280	G	A	20	9	R	29	G
Gm04	30373019	G	T	81	18	N	40	N
Gm04	30373032	A	G	81	18	N	67	N
Gm04	30421551	C	T	39	4	N	45	N
Gm04	30519680	T	A	42	5	N	43	N
Gm04	30519698	A	T	36	3	N	31	N
Gm04	30689941	C	T	36	3	N	31	N
Gm04	30733341	G	A	125	43	N	31	N
Gm04	30739571	T	G	90	21	N	56	N
Gm04	30745696	G	C	112	92	N	192	N
Gm04	30764264	C	A	66	13	N	76	N
Gm04	30839473	G	A	36	3	N	8	N
Gm04	30839475	T	A	36	3	N	16	N
Gm04	31041147	T	C	36	3	N	31	N
Gm04	31161348	T	C	42	5	N	53	N
Gm04	31280597	T	G	54	18	K	43	T
Gm04	31515729	A	G	36	3	N	31	N
Gm04	31563848	A	G	42	5	N	53	N
Gm04	31655323	A	C	39	4	N	41	N
Gm04	31771885	C	G	39	4	N	37	N
Gm04	32017440	C	T	97	65	Y	10	C
Gm04	32161176	T	C	63	12	N	70	N
Gm04	32169297	T	G	36	3	N	31	N
Gm04	32450725	T	A	42	5	N	51	N
Gm04	32552178	C	G	42	5	N	52	N
Gm04	32829544	C	T	53	23	N	43	N
Gm04	32834257	T	C	91	48	N	81	N
Gm04	33232955	T	C	54	9	N	74	N
Gm04	33232986	T	C	48	7	N	46	N
Gm04	33398125	A	C	54	9	N	74	N
Gm04	33398133	T	C	29	9	M	69	A
Gm04	33584332	C	T	36	3	N	31	N
Gm04	33584353	G	A	39	4	N	50	N
Gm04	33770824	A	G	42	5	N	39	N
Gm04	33770846	G	A	63	12	N	76	N
Gm04	35415337	C	G	18	11	S	56	C
Gm04	36149924	C	T	36	3	N	31	N
Gm04	36763746	G	R	11	9	A	30	G
Gm04	36824193	T	C	28	9	Y	69	T
Gm04	36824217	A	G	40	12	K	70	T
Gm04	36900167	A	G	39	4	N	43	N
Gm04	36902800	A	G	36	3	N	31	N
Gm04	36925560	T	C	48	7	N	66	N
Gm04	36925619	T	C	51	8	N	71	N
Gm04	36957482	A	G	36	3	N	29	N
Gm04	36958636	C	T	36	3	N	31	N
Gm04	36967744	A	G	36	3	N	31	N
Gm04	37116661	A	G	57	10	N	25	N
Gm04	37144901	C	A	39	4	N	43	N
Gm04	37148346	C	T	60	11	N	77	N
Gm04	37453852	G	A	19	6	R	51	G
Gm04	38023998	C	T	39	4	N	43	N
Gm04	38111180	G	A	36	3	N	20	N
Gm04	38435747	A	G	25	9	R	19	A
Gm04	38699847	C	T	31	7	Y	60	C
Gm04	38699868	T	A	45	6	N	58	N
Gm04	38852345	A	G	39	4	N	43	N
Gm04	39064934	G	A	36	3	N	29	N
Gm04	39132678	A	C	71	21	M	76	A
Gm04	39682339	C	T	39	4	N	30	N
Gm04	40236168	T	C	54	9	N	72	N
Gm04	40377354	G	C	1	12	S	60	G
Gm04	40377365	C	S	7	9	G	34	C
Gm04	40846321	A	G	57	10	N	77	N
Gm04	41005645	A	G	105	26	N	43	N
Gm04	41307415	G	T	40	12	K	78	G
Gm04	42070178	A	G	68	25	K	18	T
Gm04	42135334	C	T	39	4	N	38	N
Gm04	42195566	C	T	45	6	N	58	N
Gm04	42225372	G	T	118	56	N	77	N
Gm04	42225424	C	T	144	232	C	255	Y
Gm04	42308059	T	C	36	3	N	28	N
Gm04	42395486	C	A	42	5	N	53	N
Gm04	42409526	G	A	39	4	N	43	N
Gm04	42427555	T	C	48	7	N	66	N
Gm04	42459609	C	T	36	3	N	28	N
Gm04	42815937	G	T	36	3	N	31	N
Gm04	42835906	T	C	36	3	N	20	N
Gm04	42938076	C	T	78	17	N	66	N
Gm04	43491576	T	A	36	3	N	31	N
Gm04	43652842	C	T	113	31	N	7	N
Gm04	43668601	A	G	57	10	N	89	N
Gm04	44309458	A	G	36	3	N	31	N
Gm04	44431266	A	G	116	54	N	73	N
Gm04	44473306	T	C	111	28	N	105	N
Gm04	44489192	A	G	39	4	N	43	N
Gm04	44516543	G	A	84	19	N	144	N
Gm04	44516633	A	G	48	7	N	75	N
Gm04	44878948	G	A	36	3	N	24	N
Gm04	44878965	A	C	36	3	N	24	N
Gm04	45134122	A	G	36	3	N	31	N
Gm04	45140235	C	G	45	6	N	61	N
Gm04	45161600	C	T	39	4	N	41	N
Gm04	45163903	T	C	39	4	N	43	N
Gm04	45247670	C	T	36	3	N	30	N
Gm04	45514250	A	G	57	10	N	77	N
Gm04	46040625	C	A	36	3	N	25	N
Gm04	46049853	A	G	111	28	N	30	N
Gm04	46263840	G	A	36	3	N	23	N
Gm04	46273600	C	T	105	26	N	38	N
Gm04	46273683	T	A	36	3	N	36	N
Gm04	46273691	T	C	36	3	N	36	N
Gm04	46293962	A	G	36	3	N	38	N
Gm04	46353321	T	C	36	3	N	27	N
Gm04	46357649	T	C	36	3	N	5	N
Gm04	46516992	G	C	36	3	N	24	N
Gm04	46606810	C	G	36	3	N	31	N
Gm04	46608504	A	G	48	12	K	92	T
Gm04	46646337	G	A	36	3	N	31	N
Gm04	46757985	T	A	66	13	N	75	N
Gm04	46770730	A	T	36	3	N	19	N
Gm04	46778654	G	T	36	3	N	31	N
Gm04	46779098	G	A	39	4	N	39	N
Gm04	47147647	G	A	36	3	N	30	N
Gm04	47202489	A	G	51	8	N	78	N
Gm04	47204560	C	G	222	130	T	171	K
Gm04	47660991	A	G	39	4	N	39	N
Gm04	47737451	A	G	54	9	N	52	N
Gm04	47737455	A	C	54	9	N	49	N
Gm04	47765928	A	G	57	10	N	68	N
Gm04	47770041	A	G	117	30	N	19	N
Gm04	47773363	A	G	36	3	N	38	N
Gm04	47942347	C	A	132	35	N	1	N
Gm04	47946482	C	T	39	4	N	34	N
Gm04	47946495	A	G	36	3	N	22	N
Gm04	48014047	G	A	54	9	N	74	N
Gm04	48175460	A	G	42	5	N	53	N
Gm04	48184213	A	G	36	3	N	28	N
Gm04	48191494	A	G	39	4	N	43	N
Gm04	48285684	A	C	116	37	M	53	A
Gm04	48285698	T	C	97	35	Y	100	T
Gm04	48285725	A	C	93	22	N	53	N
Gm04	48371517	C	T	42	5	N	51	N
Gm05	579738	T	C	36	3	N	22	N
Gm05	688408	C	T	51	8	N	83	N
Gm05	834762	A	C	36	3	N	25	N
Gm05	1002355	A	C	36	3	N	31	N
Gm05	1069243	A	T	36	3	N	31	N
Gm05	1191829	A	T	42	5	N	50	N
Gm05	1298163	A	G	39	4	N	34	N
Gm05	1307658	T	C	36	3	N	31	N
Gm05	1404926	T	C	36	3	N	8	N
Gm05	1415574	A	T	30	6	K	47	G
Gm05	1517628	C	T	36	3	N	34	N
Gm05	1702526	T	A	77	55	N	115	N
Gm05	1737947	G	A	45	6	N	64	N
Gm05	1880210	A	G	36	3	N	18	N
Gm05	2067086	G	C	56	15	M	77	A
Gm05	2542243	T	C	36	3	N	31	N
Gm05	2630752	A	G	66	13	N	63	N
Gm05	2630764	T	C	42	5	N	55	N
Gm05	2630795	A	T	123	32	N	13	N
Gm05	2654852	T	G	109	71	N	132	N
Gm05	2654854	C	T	104	72	N	140	N
Gm05	2664823	A	T	36	3	N	31	N
Gm05	2752746	T	C	93	22	N	41	N
Gm05	2752773	T	C	106	94	T	177	Y
Gm05	2975092	C	T	45	6	N	53	N
Gm05	3007333	G	A	39	4	N	43	N
Gm05	3441984	A	T	40	133	A	2	W
Gm05	3515960	A	G	36	3	N	38	N
Gm05	3568220	G	A	28	3	R	12	G
Gm05	3568237	G	C	36	3	N	28	N
Gm05	3602719	A	T	42	5	N	51	N
Gm05	3633129	T	A	42	5	N	71	N
Gm05	4337005	G	A	36	3	N	25	N
Gm05	5072012	A	C	39	4	N	37	N
Gm05	5112197	G	A	115	63	N	102	N
Gm05	5133408	A	G	42	5	N	35	N
Gm05	5162767	T	G	38	11	R	68	A
Gm05	5711887	C	G	39	4	N	37	N
Gm05	5719050	A	G	48	7	N	43	N
Gm05	5719051	G	A	48	7	N	49	N
Gm05	5725152	A	C	211	255	A	255	M
Gm05	5725192	G	A	78	240	C	255	M
Gm05	5727472	T	C	57	10	N	62	N
Gm05	5727488	A	G	57	10	N	28	N
Gm05	5727530	A	G	48	7	N	64	N
Gm05	5822472	T	C	48	7	N	44	N
Gm05	6662685	C	T	48	7	N	46	N
Gm05	6662700	A	G	48	7	N	48	N
Gm05	7164104	A	C	36	3	N	30	N
Gm05	7164123	A	C	36	3	N	33	N
Gm05	8198867	T	G	36	3	N	31	N
Gm05	8210733	T	A	51	8	N	81	N
Gm05	8215140	A	C	60	11	N	60	N
Gm05	8216571	A	G	102	25	N	41	N
Gm05	8493686	C	T	39	4	N	43	N
Gm05	8510025	T	C	93	22	N	53	N
Gm05	8644541	C	T	36	3	N	31	N
Gm05	8688310	G	A	39	4	N	39	N
Gm05	8816107	C	A	111	28	N	30	N
Gm05	8908683	G	C	149	200	A	255	M
Gm05	8994451	C	T	36	3	N	38	N
Gm05	9822755	C	T	39	4	N	42	N
Gm05	11205056	T	G	57	10	N	40	N
Gm05	11205092	T	C	69	14	N	59	N
Gm05	11903565	A	G	16	5	R	41	A
Gm05	13637206	T	C	22	7	Y	51	T
Gm05	13981645	A	M	11	11	C	44	A
Gm05	14315656	A	W	33	31	T	9	A
Gm05	15595232	T	C	42	5	N	52	N
Gm05	17203547	C	A	63	12	N	74	N
Gm05	17203567	T	A	63	12	N	74	N
Gm05	18107934	A	C	65	18	N	17	N
Gm05	18107935	C	G	49	18	K	16	T
Gm05	18297495	A	G	26	7	R	54	A
Gm05	18297519	A	G	42	5	N	12	N
Gm05	18297761	A	G	208	81	N	63	N
Gm05	18297771	A	G	144	81	C	88	S
Gm05	18300723	G	A	81	18	N	77	N
Gm05	18300728	T	C	90	21	N	72	N
Gm05	18300793	T	C	92	33	Y	9	T
Gm05	18300920	T	C	90	21	N	128	N
Gm05	18300942	T	C	117	30	N	95	N
Gm05	18300989	T	C	222	189	T	255	Y
Gm05	18301336	A	G	96	38	N	45	N
Gm05	18301362	A	G	255	255	T	255	K
Gm05	18302110	A	G	59	68	A	134	R
Gm05	18310054	G	C	93	22	N	142	N
Gm05	19790274	C	T	57	10	N	77	N
Gm05	21835535	A	T	42	7	N	6	N
Gm05	21835617	A	C	25	7	M	60	A
Gm05	21835643	C	T	36	3	N	36	N
Gm05	21842529	T	C	42	5	N	53	N
Gm05	21864299	G	A	45	6	N	58	N
Gm05	21864320	A	G	66	13	N	129	N
Gm05	21864348	T	C	69	14	N	89	N
Gm05	21864698	T	C	51	8	N	61	N
Gm05	21864790	C	G	36	3	N	25	N
Gm05	21864799	T	C	43	10	M	90	A
Gm05	21864807	A	G	87	20	N	141	N
Gm05	21864842	T	C	81	18	N	108	N
Gm05	21864845	A	C	78	17	N	88	N
Gm05	21865407	A	G	255	255	A	129	R
Gm05	21865573	A	G	105	26	N	105	N
Gm05	21865627	T	C	51	8	N	53	N
Gm05	21865798	A	G	78	17	N	129	N
Gm05	21865812	T	C	60	17	Y	124	T
Gm05	26679343	G	C	39	4	N	43	N
Gm05	26714649	T	C	36	3	N	30	N
Gm05	27397156	C	T	60	11	N	3	N
Gm05	27400817	T	C	36	3	N	31	N
Gm05	27408749	G	C	39	4	N	45	N
Gm05	28138107	C	T	39	4	N	43	N
Gm05	28174120	C	T	117	43	C	13	Y
Gm05	28407600	C	T	34	7	Y	70	C
Gm05	28424928	T	G	92	32	K	27	T
Gm05	28448029	G	T	39	4	N	43	N
Gm05	28568715	A	G	29	4	K	15	T
Gm05	28598251	G	C	42	5	N	66	N
Gm05	28618006	C	A	36	3	N	31	N
Gm05	28618573	G	T	36	3	N	20	N
Gm05	28675587	G	A	36	3	N	30	N
Gm05	29433388	A	T	94	31	W	29	A
Gm05	29970914	A	G	51	8	N	9	N
Gm05	30190784	A	G	48	7	N	72	N
Gm05	30681223	T	C	42	13	Y	40	T
Gm05	31052214	C	T	36	3	N	31	N
Gm05	31083953	T	G	36	3	N	31	N
Gm05	31138679	T	C	31	10	Y	42	T
Gm05	31138682	G	C	31	10	S	45	G
Gm05	31278847	T	C	39	4	N	43	N
Gm05	31298606	A	G	39	4	N	38	N
Gm05	31309401	A	G	45	6	N	61	N
Gm05	31309428	T	A	151	216	T	255	W
Gm05	31309450	T	C	204	255	T	255	Y
Gm05	31334192	A	G	54	9	N	67	N
Gm05	31354653	T	C	36	3	N	15	N
Gm05	31662945	C	T	57	10	N	57	N
Gm05	31662958	A	C	57	10	N	76	N
Gm05	31680962	T	C	125	44	N	34	N
Gm05	31844902	A	G	92	22	N	1	N
Gm05	31868484	T	G	36	3	N	26	N
Gm05	32137588	C	A	54	9	N	71	N
Gm05	32143403	T	C	42	5	N	38	N
Gm05	32327497	T	C	42	5	N	53	N
Gm05	32656092	T	C	140	102	N	194	N
Gm05	32656761	A	G	149	143	A	255	R
Gm05	32849185	A	G	12	7	R	37	A
Gm05	32938671	G	T	36	3	N	27	N
Gm05	32942564	A	G	108	27	N	33	N
Gm05	32945565	C	A	72	15	N	72	N
Gm05	32968543	A	G	39	4	N	39	N
Gm05	33050904	A	G	105	26	N	37	N
Gm05	33050931	G	C	61	28	N	50	N
Gm05	33647761	C	A	36	3	N	34	N
Gm05	33670944	C	T	39	4	N	43	N
Gm05	34046686	G	C	48	7	N	67	N
Gm05	34046690	C	T	48	7	N	66	N
Gm05	34388044	G	C	42	5	N	65	N
Gm05	34388047	G	C	20	5	M	36	A
Gm05	34502434	C	A	36	3	N	28	N
Gm05	34601151	A	T	36	3	N	31	N
Gm05	34605855	A	C	36	3	N	31	N
Gm05	34709001	T	C	57	10	N	46	N
Gm05	34898130	G	A	51	8	N	72	N
Gm05	34910806	T	A	39	4	N	42	N
Gm05	34910832	A	G	36	3	N	8	N
Gm05	34952886	A	G	255	126	T	85	K
Gm05	35157544	A	T	36	3	N	27	N
Gm05	35173367	T	C	51	8	N	69	N
Gm05	35261313	A	C	45	6	N	21	N
Gm05	35261336	T	C	39	4	N	44	N
Gm05	35368705	C	T	39	4	N	37	N
Gm05	35368707	C	T	42	5	N	41	N
Gm05	35368739	T	C	115	62	N	99	N
Gm05	35458916	A	T	36	3	N	34	N
Gm05	35559464	G	A	36	3	N	31	N
Gm05	35639843	C	G	36	3	N	7	N
Gm05	35846104	G	A	45	6	N	57	N
Gm05	35856353	G	A	36	3	N	31	N
Gm05	36466950	C	T	72	15	N	71	N
Gm05	36585854	A	G	36	3	N	30	N
Gm05	36666914	T	C	41	11	M	47	A
Gm05	36961577	T	C	36	3	N	31	N
Gm05	37927703	G	A	36	3	N	30	N
Gm05	37943527	T	C	36	3	N	31	N
Gm05	38103983	T	C	36	3	N	24	N
Gm05	38103989	G	A	36	3	N	26	N
Gm05	38710148	T	G	16	5	K	40	T
Gm05	38765570	C	T	48	7	N	67	N
Gm05	38768435	A	C	51	8	N	33	N
Gm05	38805640	A	G	36	3	N	31	N
Gm05	38868826	A	G	42	5	N	58	N
Gm05	38922546	G	C	36	3	N	25	N
Gm05	38967993	G	A	36	3	N	31	N
Gm05	39046927	C	G	36	3	N	31	N
Gm05	39118780	C	T	80	29	W	39	A
Gm05	39175458	C	T	39	4	N	43	N
Gm05	39186257	C	T	69	14	N	52	N
Gm05	39186280	A	G	63	12	N	76	N
Gm05	39347965	C	G	36	3	N	31	N
Gm05	39363158	A	G	36	3	N	31	N
Gm05	41028370	C	G	43	14	K	75	T
Gm05	41042123	G	A	39	4	N	33	N
Gm05	41046276	T	C	39	4	N	43	N
Gm05	41080662	T	A	66	13	N	76	N
Gm05	41103741	G	A	57	10	N	77	N
Gm05	41127273	T	C	36	3	N	21	N
Gm05	41160516	G	A	39	4	N	33	N
Gm05	41296485	A	G	208	255	A	255	R
Gm05	41350942	G	A	36	3	N	17	N
Gm05	41562664	G	A	36	3	N	31	N
Gm06	219226	C	A	36	3	N	30	N
Gm06	251006	A	G	36	3	N	30	N
Gm06	299406	T	A	45	6	N	50	N
Gm06	333563	G	A	39	4	N	41	N
Gm06	376080	G	T	42	5	N	36	N
Gm06	450058	C	A	45	6	N	62	N
Gm06	450065	T	C	45	6	N	78	N
Gm06	577974	A	T	36	3	N	28	N
Gm06	793727	C	A	69	14	N	125	N
Gm06	859210	C	T	48	7	N	62	N
Gm06	859244	T	C	78	17	N	84	N
Gm06	1063937	G	A	36	3	N	27	N
Gm06	1106087	T	C	84	19	N	91	N
Gm06	1236919	T	G	39	4	N	43	N
Gm06	1269352	G	T	28	3	Y	12	C
Gm06	1389098	G	A	36	3	N	31	N
Gm06	1860925	A	G	36	3	N	31	N
Gm06	1905399	C	T	123	32	N	13	N
Gm06	2019677	A	G	19	6	R	51	A
Gm06	2086425	G	A	39	4	N	29	N
Gm06	2101774	G	A	109	72	C	76	M
Gm06	2107496	T	C	36	3	N	25	N
Gm06	2110699	A	G	36	3	N	31	N
Gm06	2321677	G	A	45	6	N	55	N
Gm06	2468735	A	G	36	3	N	23	N
Gm06	2493924	A	C	36	3	N	19	N
Gm06	2596008	C	A	39	4	N	33	N
Gm06	2695041	G	A	90	21	N	56	N
Gm06	3128802	G	A	133	36	N	2	N
Gm06	3148321	C	A	36	3	N	31	N
Gm06	3148322	T	C	36	3	N	20	N
Gm06	3159329	C	T	39	4	N	53	N
Gm06	3159371	G	C	37	10	M	58	A
Gm06	3205017	C	T	45	6	N	29	N
Gm06	3207357	C	G	39	4	N	43	N
Gm06	3216977	A	C	60	11	N	67	N
Gm06	3217115	A	C	36	3	N	20	N
Gm06	3243984	G	C	36	3	N	24	N
Gm06	3302178	C	G	36	3	N	31	N
Gm06	4209175	A	G	36	3	N	31	N
Gm06	5075471	C	T	42	5	N	51	N
Gm06	5289948	C	T	23	18	W	69	A
Gm06	5299554	T	C	42	5	N	52	N
Gm06	5311168	T	C	39	4	N	52	N
Gm06	5319961	C	A	36	3	N	17	N
Gm06	5693170	C	T	99	39	N	46	N
Gm06	6024686	G	A	60	11	N	118	N
Gm06	6133600	T	C	51	8	N	75	N
Gm06	6269474	T	C	39	4	N	43	N
Gm06	6460244	C	T	39	4	N	37	N
Gm06	6463117	A	C	39	4	N	43	N
Gm06	6565345	G	A	255	82	N	3	N
Gm06	6658147	G	C	42	5	N	53	N
Gm06	6775475	G	A	99	24	N	61	N
Gm06	6814268	T	C	36	3	N	31	N
Gm06	7694148	T	C	111	77	N	148	N
Gm06	7698945	T	C	36	3	N	29	N
Gm06	7716512	C	T	42	5	N	53	N
Gm06	7840646	C	A	36	3	N	25	N
Gm06	7890687	A	G	39	4	N	51	N
Gm06	9044263	T	C	54	9	N	74	N
Gm06	9122792	T	C	25	8	Y	15	T
Gm06	9218589	C	T	132	35	N	0	N
Gm06	9323608	T	G	39	4	N	43	N
Gm06	9657349	A	C	42	5	N	50	N
Gm06	9753604	G	T	57	10	N	103	N
Gm06	9753618	C	A	45	6	N	60	N
Gm06	9986788	G	T	38	23	K	9	G
Gm06	10240888	G	A	26	56	C	92	M
Gm06	10240897	T	C	105	56	A	55	M
Gm06	10271942	T	C	39	4	N	37	N
Gm06	10443181	C	T	81	18	N	66	N
Gm06	10864285	A	C	48	7	N	75	N
Gm06	10871122	A	G	51	8	N	72	N
Gm06	10894297	T	C	42	5	N	38	N
Gm06	10957902	A	T	36	3	N	25	N
Gm06	10974929	A	T	36	3	N	31	N
Gm06	12252031	C	T	42	5	N	52	N
Gm06	12268894	A	G	93	22	N	52	N
Gm06	12497441	A	C	36	3	N	31	N
Gm06	13882843	G	A	114	29	N	24	N
Gm06	14054052	A	G	36	3	N	27	N
Gm06	14173229	G	A	36	3	N	16	N
Gm06	14224497	A	G	39	4	N	43	N
Gm06	14233778	C	G	36	3	N	38	N
Gm06	14285809	T	C	45	6	N	59	N
Gm06	14926204	A	G	3	8	R	57	A
Gm06	15062087	A	R	36	12	G	5	A
Gm06	15062102	G	K	36	14	T	11	G
Gm06	15240939	C	G	45	6	N	11	N
Gm06	15721176	A	G	57	10	N	76	N
Gm06	15721265	A	G	31	5	S	22	C
Gm06	16402760	C	T	42	5	N	52	N
Gm06	16496351	T	C	39	4	N	43	N
Gm06	16503164	T	C	86	60	N	121	N
Gm06	16503180	A	G	108	90	A	163	R
Gm06	16503601	G	A	39	4	N	15	N
Gm06	16503628	C	T	75	16	N	69	N
Gm06	16587767	T	C	36	3	N	18	N
Gm06	16587779	T	C	36	3	N	34	N
Gm06	16677187	C	T	42	5	N	65	N
Gm06	16728291	T	A	51	8	N	67	N
Gm06	16729389	A	G	66	13	N	71	N
Gm06	17221800	G	A	102	25	N	40	N
Gm06	17223773	C	G	72	15	N	62	N
Gm06	17324208	C	Y	50	36	T	12	C
Gm06	17324215	A	R	108	61	A	52	G
Gm06	17335769	G	C	72	15	N	71	N
Gm06	17347239	G	T	51	8	N	66	N
Gm06	17367746	G	C	36	3	N	24	N
Gm06	17392050	C	A	123	48	N	48	N
Gm06	17399528	T	C	36	3	N	25	N
Gm06	17471710	G	A	60	11	N	62	N
Gm06	17476058	A	C	114	29	N	26	N
Gm06	17531040	C	T	158	56	Y	61	C
Gm06	17532973	G	A	36	3	N	31	N
Gm06	17668765	A	G	39	4	N	35	N
Gm06	17813014	A	G	108	27	N	30	N
Gm06	17876817	T	C	36	3	N	34	N
Gm06	18096975	T	A	51	8	N	73	N
Gm06	18096984	T	C	33	7	Y	72	T
Gm06	18117399	C	A	45	6	N	78	N
Gm06	18278143	C	T	51	8	N	72	N
Gm06	18284082	G	A	39	4	N	38	N
Gm06	18284451	G	A	50	14	M	75	C
Gm06	18316901	T	G	42	5	N	46	N
Gm06	18362285	T	C	42	5	N	48	N
Gm06	18474865	T	C	42	5	N	50	N
Gm06	18480528	C	T	36	3	N	31	N
Gm06	18509677	A	G	30	5	R	26	A
Gm06	18509678	A	G	42	5	N	34	N
Gm06	18577370	C	T	51	8	N	94	N
Gm06	18583372	A	G	72	15	N	74	N
Gm06	18586409	C	T	54	9	N	72	N
Gm06	18591643	A	G	96	23	N	68	N
Gm06	18607257	A	G	54	9	N	72	N
Gm06	18607274	T	C	54	9	N	70	N
Gm06	18651764	A	G	51	8	N	56	N
Gm06	18766611	C	T	36	3	N	38	N
Gm06	18818279	T	G	54	9	N	87	N
Gm06	18886287	G	T	39	4	N	42	N
Gm06	18907345	G	R	53	15	A	4	G
Gm06	18943762	G	A	42	5	N	64	N
Gm06	18994999	G	A	45	6	N	61	N
Gm06	19035210	T	C	45	6	N	61	N
Gm06	19066396	T	C	42	5	N	55	N
Gm06	19129851	T	C	39	4	N	25	N
Gm06	19198667	A	C	39	4	N	49	N
Gm06	19242941	G	A	45	6	N	60	N
Gm06	19242962	A	G	51	8	N	86	N
Gm06	19243226	G	A	36	3	N	31	N
Gm06	19251391	G	A	48	7	N	67	N
Gm06	19255437	T	C	36	3	N	38	N
Gm06	19336880	A	G	36	3	N	31	N
Gm06	19336900	A	G	36	3	N	22	N
Gm06	19340620	T	G	36	3	N	16	N
Gm06	19588473	G	T	69	14	N	76	N
Gm06	19602224	C	T	36	3	N	28	N
Gm06	19848266	T	C	39	4	N	37	N
Gm06	19923302	G	A	36	3	N	26	N
Gm06	20045446	A	G	114	70	N	124	N
Gm06	20084642	T	C	82	27	M	47	A
Gm06	20099376	A	C	45	6	N	61	N
Gm06	20099386	T	C	45	6	N	61	N
Gm06	20104092	T	A	39	4	N	43	N
Gm06	20105201	T	A	36	3	N	31	N
Gm06	20124358	T	C	36	3	N	31	N
Gm06	20124660	T	A	45	16	M	70	C
Gm06	20124668	A	G	75	16	N	34	N
Gm06	20153566	T	G	45	6	N	59	N
Gm06	20164773	A	C	39	4	N	36	N
Gm06	20355226	T	C	42	5	N	42	N
Gm06	20380939	C	G	110	133	C	255	S
Gm06	20482818	A	G	39	4	N	37	N
Gm06	20505267	A	G	57	10	N	57	N
Gm06	20505284	C	T	45	14	Y	23	C
Gm06	20514628	T	C	84	26	M	49	A
Gm06	20514645	T	C	105	26	N	38	N
Gm06	20524478	A	G	103	34	R	19	A
Gm06	20578877	C	T	39	4	N	43	N
Gm06	20595204	G	A	39	4	N	43	N
Gm06	20602630	G	T	51	8	N	72	N
Gm06	20728649	C	T	36	3	N	31	N
Gm06	20768950	T	C	36	3	N	23	N
Gm06	20799759	T	C	36	3	N	25	N
Gm06	20819858	C	T	135	36	N	29	N
Gm06	20831466	T	C	39	4	N	39	N
Gm06	20835182	G	A	108	126	G	249	R
Gm06	20908668	T	C	117	30	N	21	N
Gm06	20930096	C	T	51	8	N	51	N
Gm06	20930114	A	G	51	8	N	72	N
Gm06	21033776	A	C	60	11	N	69	N
Gm06	21052088	A	G	84	19	N	64	N
Gm06	21087705	C	A	114	69	N	121	N
Gm06	21091951	C	T	111	28	N	5	N
Gm06	21099275	G	C	36	13	S	75	G
Gm06	21259920	C	T	45	6	N	69	N
Gm06	21260806	A	G	42	5	N	41	N
Gm06	21379860	C	T	45	6	N	61	N
Gm06	21416430	G	A	130	47	C	15	M
Gm06	21430086	G	T	51	8	N	69	N
Gm06	21478748	T	C	42	5	N	50	N
Gm06	22276498	A	C	36	3	N	20	N
Gm06	22394751	T	C	133	36	N	3	N
Gm06	22552575	C	T	36	3	N	27	N
Gm06	22580574	A	G	19	6	R	44	A
Gm06	22580582	G	A	19	6	R	44	G
Gm06	22595655	C	T	42	5	N	40	N
Gm06	22683236	A	G	42	5	N	66	N
Gm06	22710271	G	T	36	3	N	30	N
Gm06	22824495	T	C	68	22	Y	130	T
Gm06	23040842	C	T	39	4	N	35	N
Gm06	23650209	T	A	36	3	N	30	N
Gm06	24160853	A	G	123	52	T	23	K
Gm06	24861622	G	A	119	39	G	0	R
Gm06	24968237	T	A	42	5	N	51	N
Gm06	25242396	A	G	82	62	N	132	N
Gm06	25513555	T	A	51	8	N	68	N
Gm06	26012878	A	T	60	11	N	77	N
Gm06	26403975	T	G	42	5	N	51	N
Gm06	27841484	C	T	114	65	N	109	N
Gm06	27842375	A	G	72	15	N	47	N
Gm06	28403075	A	C	39	4	N	43	N
Gm06	29442550	T	C	36	3	N	28	N
Gm06	30367553	A	G	57	10	N	47	N
Gm06	33585369	G	T	48	7	N	63	N
Gm06	33721069	G	T	36	3	N	23	N
Gm06	34436158	C	G	40	23	C	27	S
Gm06	37784202	A	G	42	5	N	31	N
Gm06	37784241	G	A	42	5	N	53	N
Gm06	38034285	C	T	45	6	N	61	N
Gm06	38226946	A	G	35	8	R	22	A
Gm06	38226957	T	C	35	8	Y	48	T
Gm06	40766693	C	T	72	15	N	71	N
Gm06	40794717	A	G	42	5	N	50	N
Gm06	40823262	C	A	36	3	N	28	N
Gm06	40824692	T	C	150	50	A	2	M
Gm06	41402529	C	A	67	20	M	66	C
Gm06	41418502	T	G	45	6	N	60	N
Gm06	41424404	A	C	36	3	N	31	N
Gm06	41458148	A	G	39	4	N	41	N
Gm06	41458209	A	G	45	6	N	59	N
Gm06	42121403	G	A	42	5	N	48	N
Gm06	42932813	A	T	11	9	W	56	A
Gm06	43049783	C	T	13	4	Y	28	C
Gm06	43101488	T	C	118	78	N	144	N
Gm06	43111190	G	A	51	8	N	44	N
Gm06	43161853	A	G	39	4	N	39	N
Gm06	43161876	T	C	48	7	N	49	N
Gm06	43161899	G	T	39	4	N	43	N
Gm06	43167301	C	T	102	52	G	44	K
Gm06	43426418	T	A	36	3	N	31	N
Gm06	43862842	G	A	36	3	N	14	N
Gm06	44116533	A	C	39	4	N	39	N
Gm06	44117618	T	G	36	3	N	14	N
Gm06	44860223	A	G	42	5	N	53	N
Gm06	44987730	T	C	45	6	N	65	N
Gm06	44987759	T	C	42	5	N	18	N
Gm06	45162783	T	A	39	4	N	40	N
Gm06	45163215	C	T	36	3	N	31	N
Gm06	45282900	A	R	17	8	G	28	A
Gm06	45289776	A	G	36	3	N	31	N
Gm06	45376163	A	G	45	6	N	59	N
Gm06	45376185	C	T	45	6	N	59	N
Gm06	45379552	T	C	36	3	N	31	N
Gm06	45439597	C	T	78	17	N	57	N
Gm06	45439610	G	A	93	22	N	124	N
Gm06	45439618	A	G	42	5	N	47	N
Gm06	46097038	A	G	145	46	N	20	N
Gm06	46106618	A	G	94	46	N	72	N
Gm06	46371120	T	C	96	23	N	47	N
Gm06	46397918	G	A	80	29	W	59	T
Gm06	46570759	G	T	67	34	K	51	G
Gm06	46571454	C	T	45	6	N	48	N
Gm06	46602341	G	A	48	7	N	67	N
Gm06	46708910	G	C	48	7	N	67	N
Gm06	46723090	A	G	43	14	R	79	A
Gm06	46771940	T	C	35	11	Y	9	T
Gm06	46877715	G	A	19	6	R	50	G
Gm06	46923371	G	A	45	6	N	52	N
Gm06	46957943	C	T	51	8	N	87	N
Gm06	47021087	G	C	121	50	N	56	N
Gm06	47050888	G	A	39	4	N	39	N
Gm06	47120293	T	C	36	3	N	15	N
Gm06	47120297	C	T	36	3	N	15	N
Gm06	47268419	C	T	42	5	N	50	N
Gm06	47424862	T	C	39	4	N	35	N
Gm06	47439568	A	C	78	17	N	69	N
Gm06	47466485	T	C	36	3	N	19	N
Gm06	47500161	T	A	36	3	N	31	N
Gm06	47587649	C	T	36	3	N	31	N
Gm06	47588328	T	C	45	6	N	48	N
Gm06	47734155	C	T	39	4	N	39	N
Gm06	47798532	A	G	36	3	N	21	N
Gm06	47982597	T	C	39	4	N	41	N
Gm06	47987108	C	T	113	107	N	236	N
Gm06	48092614	T	A	36	3	N	31	N
Gm06	48168695	G	T	48	7	N	65	N
Gm06	48214714	G	A	36	3	N	24	N
Gm06	48266310	G	A	36	3	N	26	N
Gm06	48339782	C	T	216	128	C	138	Y
Gm06	48358589	C	G	36	3	N	31	N
Gm06	48377407	T	C	36	3	N	31	N
Gm06	48379269	C	T	42	5	N	45	N
Gm06	48466425	G	A	36	3	N	25	N
Gm06	48486036	C	T	87	20	N	60	N
Gm06	48492877	C	T	36	3	N	31	N
Gm06	48827390	G	A	36	3	N	28	N
Gm06	48830535	T	A	39	4	N	46	N
Gm06	48845785	T	C	39	4	N	38	N
Gm06	49035274	G	A	13	4	R	28	G
Gm06	49110595	T	A	36	3	N	28	N
Gm06	49238247	T	A	63	12	N	74	N
Gm06	49393797	T	C	101	166	T	255	Y
Gm06	49472737	A	G	36	3	N	31	N
Gm06	49526831	A	C	39	4	N	33	N
Gm06	49618573	T	A	36	3	N	31	N
Gm06	49842934	C	T	36	3	N	16	N
Gm06	49889423	C	G	48	7	N	71	N
Gm06	49911121	G	A	69	14	N	68	N
Gm06	50054068	T	C	39	4	N	37	N
Gm06	50199099	A	G	36	3	N	31	N
Gm06	50217611	T	C	36	3	N	31	N
Gm06	50295087	C	T	45	6	N	60	N
Gm06	50309702	A	G	36	3	N	27	N
Gm06	50343528	C	T	51	8	N	72	N
Gm06	50343645	G	C	36	3	N	31	N
Gm06	50456724	T	G	51	8	N	68	N
Gm07	2536969	G	T	42	5	N	60	N
Gm07	2548219	A	G	60	11	N	71	N
Gm07	2559937	A	G	42	5	N	46	N
Gm07	2619091	A	G	36	3	N	28	N
Gm07	2747198	C	T	39	4	N	41	N
Gm07	2751055	C	G	36	3	N	31	N
Gm07	2778920	C	T	49	18	W	128	A
Gm07	2814400	C	G	51	8	N	72	N
Gm07	2879291	T	G	48	7	N	64	N
Gm07	2901793	C	T	39	4	N	30	N
Gm07	2945594	A	C	36	3	N	34	N
Gm07	3016960	G	A	54	9	N	73	N
Gm07	3017908	G	A	39	4	N	31	N
Gm07	3064466	A	G	57	10	N	60	N
Gm07	3066333	C	T	42	5	N	48	N
Gm07	3348081	T	C	70	127	Y	12	T
Gm07	3472987	C	G	36	3	N	31	N
Gm07	3958292	C	T	81	18	N	38	N
Gm07	3992460	G	A	39	4	N	43	N
Gm07	5073326	A	G	36	3	N	28	N
Gm07	5128649	A	C	39	4	N	39	N
Gm07	5258575	T	G	51	8	N	71	N
Gm07	5287120	T	C	29	8	Y	66	T
Gm07	5306622	G	C	75	45	N	87	N
Gm07	5311283	T	C	133	36	N	3	N
Gm07	5416486	C	T	36	3	N	23	N
Gm07	5485340	T	C	36	3	N	31	N
Gm07	5602544	A	G	48	7	N	58	N
Gm07	5641272	C	A	39	4	N	26	N
Gm07	5757303	G	C	36	3	N	31	N
Gm07	6178952	C	A	42	5	N	48	N
Gm07	6338645	T	G	36	3	N	31	N
Gm07	6461136	G	A	45	6	N	68	N
Gm07	6524745	T	A	36	3	N	31	N
Gm07	6748442	T	C	36	3	N	20	N
Gm07	6775855	A	G	108	78	A	127	R
Gm07	6815550	A	G	36	3	N	20	N
Gm07	6891781	G	A	45	6	N	86	N
Gm07	6910083	C	T	48	7	N	22	N
Gm07	6912581	C	G	133	36	N	2	N
Gm07	6912617	A	G	49	16	R	73	A
Gm07	6985472	T	C	255	255	T	255	Y
Gm07	7134198	C	T	42	5	N	53	N
Gm07	7162202	A	G	161	249	N	255	N
Gm07	7162274	G	C	127	42	S	35	G
Gm07	7162371	T	C	255	255	A	206	M
Gm07	7162735	A	G	73	33	T	18	K
Gm07	7162903	G	A	135	63	N	82	N
Gm07	7162924	A	G	54	20	R	63	A
Gm07	7166538	A	G	42	5	N	49	N
Gm07	7166542	C	G	42	5	N	49	N
Gm07	7258049	G	A	36	3	N	31	N
Gm07	7264430	G	A	36	3	N	24	N
Gm07	7331726	C	A	45	6	N	61	N
Gm07	7331807	T	C	48	7	N	67	N
Gm07	7340484	A	G	118	40	R	0	A
Gm07	7418509	C	T	108	27	N	34	N
Gm07	7564622	T	A	69	14	N	76	N
Gm07	7650491	G	A	54	9	N	74	N
Gm07	7698784	T	C	66	13	N	74	N
Gm07	7713197	C	T	39	4	N	43	N
Gm07	7727928	T	C	112	94	N	198	N
Gm07	7727951	C	T	133	95	N	180	N
Gm07	7761175	A	G	39	4	N	43	N
Gm07	7793053	C	G	63	12	N	75	N
Gm07	7894743	G	A	60	11	N	76	N
Gm07	7906657	C	G	124	45	N	38	N
Gm07	7913474	T	C	75	16	N	72	N
Gm07	7952046	C	T	54	9	N	74	N
Gm07	8074116	G	C	36	3	N	31	N
Gm07	8123352	T	C	42	5	N	41	N
Gm07	8149761	C	G	39	4	N	43	N
Gm07	8219253	G	T	40	5	N	2	N
Gm07	8324319	T	C	42	5	N	45	N
Gm07	8340390	G	C	36	3	N	32	N
Gm07	8374595	T	C	51	19	Y	70	T
Gm07	8385653	T	C	60	11	N	77	N
Gm07	8493532	C	T	48	7	N	66	N
Gm07	8534646	A	G	16	5	R	27	A
Gm07	8534650	A	G	17	5	R	34	A
Gm07	8548776	A	G	38	8	K	53	T
Gm07	8657416	G	A	72	15	N	71	N
Gm07	8833142	C	T	105	99	N	220	N
Gm07	8835494	C	T	81	18	N	62	N
Gm07	8843551	C	T	36	3	N	31	N
Gm07	8904809	T	C	39	4	N	36	N
Gm07	8904816	G	A	39	4	N	26	N
Gm07	8982648	G	A	84	19	N	29	N
Gm07	8995703	C	T	13	4	Y	28	C
Gm07	9049084	A	G	39	4	N	43	N
Gm07	9057329	A	G	33	10	R	70	A
Gm07	9103424	A	G	118	55	N	75	N
Gm07	9182360	A	G	75	16	N	71	N
Gm07	9258552	T	C	45	6	N	75	N
Gm07	9266586	T	G	39	4	N	50	N
Gm07	9266601	T	C	36	3	N	28	N
Gm07	9462448	A	G	39	4	N	29	N
Gm07	9671718	C	T	235	230	C	255	Y
Gm07	9717098	C	T	36	3	N	30	N
Gm07	9727060	G	C	36	3	N	14	N
Gm07	9989343	C	T	36	3	N	31	N
Gm07	10142443	G	A	36	3	N	15	N
Gm07	10145986	G	A	128	196	G	255	R
Gm07	10145991	T	C	125	112	T	213	Y
Gm07	10336324	G	A	42	5	N	57	N
Gm07	10391654	T	A	36	3	N	31	N
Gm07	10391671	A	G	28	3	K	12	T
Gm07	10433709	G	A	36	3	N	31	N
Gm07	13033622	T	G	48	7	N	59	N
Gm07	13111590	G	A	51	8	N	69	N
Gm07	13292327	G	A	48	7	N	65	N
Gm07	13294421	A	G	72	15	N	73	N
Gm07	13296681	G	A	51	8	N	70	N
Gm07	13305201	A	C	36	3	N	31	N
Gm07	13386122	A	T	36	3	N	15	N
Gm07	13417401	G	T	39	4	N	30	N
Gm07	13517578	T	C	30	6	Y	51	T
Gm07	13706168	T	C	84	19	N	58	N
Gm07	13842039	A	G	39	4	N	41	N
Gm07	13950400	C	T	125	45	N	38	N
Gm07	13951804	C	T	91	29	Y	118	C
Gm07	13963175	A	T	42	5	N	53	N
Gm07	13964037	A	G	54	9	N	74	N
Gm07	13978413	A	C	36	3	N	31	N
Gm07	13993675	C	T	116	45	C	20	Y
Gm07	13996261	G	A	78	17	N	59	N
Gm07	14051913	A	C	36	3	N	28	N
Gm07	14209102	C	G	39	4	N	12	N
Gm07	14235158	G	A	105	26	N	38	N
Gm07	14270274	C	G	110	36	S	13	C
Gm07	14274056	A	G	36	3	N	18	N
Gm07	14281151	T	C	42	5	N	53	N
Gm07	14307793	A	G	39	4	N	26	N
Gm07	14345129	T	A	39	4	N	29	N
Gm07	14349526	A	C	36	3	N	24	N
Gm07	14356578	A	C	36	3	N	31	N
Gm07	14385966	G	A	48	13	R	109	G
Gm07	14653309	T	C	69	14	N	90	N
Gm07	14669784	T	C	42	5	N	42	N
Gm07	14696397	G	T	36	3	N	20	N
Gm07	14698939	T	C	84	19	N	68	N
Gm07	14750871	C	T	49	16	Y	62	C
Gm07	14872129	A	G	130	39	N	15	N
Gm07	14877678	A	C	187	92	G	77	S
Gm07	14896463	C	A	45	6	N	54	N
Gm07	14915631	G	C	42	5	N	49	N
Gm07	15084848	G	A	36	3	N	31	N
Gm07	15085943	T	G	48	7	N	59	N
Gm07	15086927	T	C	39	4	N	43	N
Gm07	15088674	T	C	51	8	N	42	N
Gm07	15088676	G	T	51	8	N	85	N
Gm07	15192674	C	A	36	3	N	27	N
Gm07	15240832	A	G	36	3	N	31	N
Gm07	15264187	T	C	42	5	N	45	N
Gm07	15371942	T	A	36	3	N	20	N
Gm07	15625981	T	C	48	7	N	65	N
Gm07	15644183	G	A	36	3	N	31	N
Gm07	15646625	T	C	48	7	N	65	N
Gm07	15800409	C	T	62	17	Y	160	C
Gm07	16208191	A	T	19	6	W	51	A
Gm07	16471073	A	T	42	5	N	67	N
Gm07	16529377	C	A	42	5	N	53	N
Gm07	16529390	A	G	42	5	N	53	N
Gm07	16531304	A	G	36	3	N	31	N
Gm07	16531384	A	T	39	4	N	48	N
Gm07	16966358	A	C	42	5	N	53	N
Gm07	17145494	C	A	42	5	N	51	N
Gm07	18712754	T	C	42	5	N	43	N
Gm07	18856113	T	C	36	3	N	31	N
Gm07	18903989	G	T	64	21	K	74	G
Gm07	18903998	T	A	39	4	N	45	N
Gm07	18904893	A	C	125	44	N	35	N
Gm07	18977537	A	G	36	3	N	33	N
Gm07	18991610	T	A	39	4	N	39	N
Gm07	18991652	T	G	45	11	K	72	T
Gm07	18991666	A	G	36	3	N	21	N
Gm07	19085820	A	C	36	3	N	31	N
Gm07	19087128	T	G	36	3	N	25	N
Gm07	19165203	G	C	48	7	N	62	N
Gm07	19167484	T	C	36	3	N	31	N
Gm07	19287834	G	A	42	5	N	53	N
Gm07	19455602	T	C	36	3	N	31	N
Gm07	19558566	C	T	36	3	N	28	N
Gm07	20217542	G	A	122	85	N	161	N
Gm07	20358364	G	A	42	5	N	41	N
Gm07	20589555	A	G	36	3	N	31	N
Gm07	23631451	A	G	87	20	N	60	N
Gm07	23720785	A	G	39	4	N	43	N
Gm07	24959754	C	T	36	3	N	14	N
Gm07	25584549	T	G	58	19	K	84	T
Gm07	26323774	A	C	45	6	N	38	N
Gm07	26886061	C	T	29	5	Y	23	C
Gm07	27153946	A	T	39	4	N	50	N
Gm07	29455594	C	T	36	3	N	24	N
Gm07	31906360	T	A	109	63	T	81	W
Gm07	33159669	A	C	63	12	N	69	N
Gm07	33183011	G	T	54	9	N	72	N
Gm07	33914804	T	C	42	5	N	48	N
Gm07	34315655	G	A	104	47	G	28	R
Gm07	34352045	G	T	57	10	N	74	N
Gm07	34433120	A	G	48	7	N	83	N
Gm07	34572732	T	C	120	31	N	18	N
Gm07	34578606	T	C	36	3	N	10	N
Gm07	34578622	G	A	36	3	N	31	N
Gm07	34603870	A	G	122	161	A	255	R
Gm07	34603877	G	C	142	162	G	255	S
Gm07	34603910	T	C	158	232	T	255	Y
Gm07	34873063	G	A	49	15	M	101	C
Gm07	35012211	T	C	48	7	N	66	N
Gm07	35012222	A	T	48	7	N	46	N
Gm07	35526450	C	G	36	3	N	28	N
Gm07	35600696	C	G	36	3	N	31	N
Gm07	35602749	A	G	39	4	N	43	N
Gm07	35612847	C	G	45	6	N	59	N
Gm07	35650032	A	C	123	32	N	14	N
Gm07	35708282	C	G	36	3	N	31	N
Gm07	35809771	G	C	30	5	S	35	G
Gm07	35809772	G	A	42	5	N	48	N
Gm07	35911059	A	T	36	3	N	28	N
Gm07	35953157	A	G	43	14	R	79	A
Gm07	36358435	A	G	42	5	N	53	N
Gm07	36493313	A	G	42	5	N	53	N
Gm07	36540823	C	A	36	3	N	27	N
Gm07	36558895	C	A	121	40	M	51	C
Gm07	36732845	T	G	39	4	N	28	N
Gm07	36763687	T	C	69	14	N	75	N
Gm07	36819824	G	T	36	3	N	27	N
Gm07	36832012	C	T	42	5	N	67	N
Gm07	36863013	A	C	36	3	N	31	N
Gm07	36939035	A	G	42	5	N	41	N
Gm07	36941280	C	T	36	3	N	31	N
Gm07	36977715	C	A	48	7	N	43	N
Gm07	37097096	G	A	54	9	N	55	N
Gm07	37154475	G	A	105	26	N	38	N
Gm07	37183977	C	T	75	16	N	72	N
Gm07	37204304	C	T	42	5	N	51	N
Gm07	37214819	T	C	45	6	N	75	N
Gm07	37235463	C	G	39	4	N	43	N
Gm07	37259076	G	A	45	6	N	57	N
Gm07	37286151	A	C	42	5	N	53	N
Gm07	37286693	T	A	33	8	M	73	C
Gm07	37304517	A	G	39	4	N	43	N
Gm07	37311235	G	C	39	4	N	43	N
Gm07	37454898	T	C	36	3	N	23	N
Gm07	37480756	G	A	108	99	G	190	R
Gm07	37547345	T	C	120	66	A	80	M
Gm07	37547387	A	G	223	119	A	121	R
Gm07	37589511	T	C	45	6	N	36	N
Gm07	37589513	T	C	45	6	N	46	N
Gm07	37799492	G	A	42	5	N	58	N
Gm07	38013309	C	T	48	7	N	67	N
Gm07	38127892	G	A	69	14	N	71	N
Gm07	38139760	C	T	39	4	N	36	N
Gm07	38145067	C	T	39	4	N	30	N
Gm07	38145106	C	T	105	26	N	36	N
Gm07	38202908	T	C	29	4	M	28	A
Gm07	38623939	A	G	255	255	A	255	R
Gm07	38623972	A	G	36	3	N	21	N
Gm07	38728346	G	A	36	3	N	31	N
Gm07	38736480	T	C	124	87	T	141	Y
Gm07	38870844	A	G	51	8	N	67	N
Gm07	38879620	A	G	36	3	N	29	N
Gm07	38879650	T	G	57	10	N	76	N
Gm07	38958832	T	C	36	3	N	31	N
Gm07	39211142	T	G	39	4	N	42	N
Gm07	39211165	C	T	39	4	N	22	N
[truncated: 4,020 more rows]

## Sheet: Dwight
Chromosome	Position	Ref. Base	Variant consensus	Consensus quality	Depth	2nd best call	Log-likelihood 2:3	3rd best call
Gm01	196	T	K	1	7	G	44	T
Gm01	563	C	G	43	19	S	18	C
Gm01	5253	A	G	63	12	N	75	N
Gm01	5254	T	A	36	12	W	75	T
Gm01	1450695	A	G	36	3	N	23	N
Gm01	1647957	G	A	19	6	R	44	G
Gm01	2046788	G	R	56	27	G	18	A
Gm01	2046826	T	Y	48	25	C	34	T
Gm01	2187462	C	A	36	3	N	4	N
Gm01	2685353	T	A	39	4	N	44	N
Gm01	3990404	G	A	36	3	N	33	N
Gm01	4118977	G	A	72	15	N	79	N
Gm01	4119998	A	G	117	30	N	117	N
Gm01	4120041	T	C	99	24	N	28	N
Gm01	4184216	T	C	33	11	Y	81	T
Gm01	4213800	T	G	36	3	N	24	N
Gm01	4502404	A	G	39	4	N	47	N
Gm01	4518923	T	C	60	11	N	77	N
Gm01	4524059	A	G	21	7	R	64	A
Gm01	4566505	T	C	39	4	N	44	N
Gm01	4569517	A	T	36	3	N	33	N
Gm01	4577150	A	G	39	4	N	47	N
Gm01	4632002	G	T	20	4	K	27	G
Gm01	4646211	A	G	21	8	R	62	A
Gm01	4802916	T	A	57	17	W	40	T
Gm01	4843052	G	A	42	5	N	56	N
Gm01	5002968	A	G	39	4	N	41	N
Gm01	5028994	T	C	39	4	N	40	N
Gm01	5540093	T	G	54	15	K	71	T
Gm01	5540095	T	C	72	15	N	55	N
Gm01	6186484	A	T	42	5	N	49	N
Gm01	6186493	T	C	42	5	N	65	N
Gm01	6277944	C	A	47	13	C	3	M
Gm01	6503033	A	G	34	9	R	12	A
Gm01	6961382	G	C	45	6	N	65	N
Gm01	7618838	A	T	42	5	N	19	N
Gm01	7726869	A	G	71	30	K	104	T
Gm01	7727063	C	T	255	255	Y	206	C
Gm01	7727077	T	C	255	255	Y	255	T
Gm01	7727147	A	C	69	14	N	100	N
Gm01	7727155	A	G	63	12	N	103	N
Gm01	8066704	A	G	27	9	R	55	A
Gm01	8066717	T	A	27	9	W	55	T
Gm01	8440334	T	C	93	22	N	56	N
Gm01	8440348	T	C	75	16	N	57	N
Gm01	8440418	T	C	39	4	N	51	N
Gm01	8440465	A	G	60	11	N	52	N
Gm01	10905630	C	Y	43	11	T	4	C
Gm01	11757309	T	A	66	13	N	73	N
Gm01	11757313	T	A	66	13	N	73	N
Gm01	12803164	C	G	115	44	C	15	S
Gm01	14929292	C	G	34	7	S	8	C
Gm01	16838247	T	C	79	26	M	43	A
Gm01	16865054	A	G	51	8	N	84	N
Gm01	17127078	C	T	57	10	N	82	N
Gm01	18694976	T	C	36	3	N	36	N
Gm01	18694999	T	G	42	5	N	66	N
Gm01	18695124	G	C	36	3	N	20	N
Gm01	21674601	T	G	57	10	N	60	N
Gm01	21674605	C	T	57	10	N	92	N
Gm01	25902854	A	G	45	6	N	37	N
Gm01	25902924	T	C	42	5	N	69	N
Gm01	27027547	T	C	234	255	A	255	M
Gm01	27027564	T	C	233	255	T	255	Y
Gm01	27027937	T	C	129	250	A	255	M
Gm01	28018305	A	G	51	8	N	74	N
Gm01	28357228	T	C	78	17	N	73	N
Gm01	30565341	T	C	54	9	N	100	N
Gm01	30565366	T	G	51	8	N	99	N
Gm01	30727691	G	A	42	5	N	51	N
Gm01	31437799	T	C	101	82	N	173	N
Gm01	31690419	T	C	36	3	N	15	N
Gm01	31690466	T	C	51	8	N	44	N
Gm01	31690516	A	G	57	10	N	40	N
Gm01	31829975	T	G	36	3	N	32	N
Gm01	34307379	T	A	36	3	N	27	N
Gm01	34308516	T	Y	14	8	C	27	T
Gm01	34315173	T	G	42	5	N	9	N
Gm01	34457070	G	A	42	5	N	57	N
Gm01	34674156	G	A	102	25	N	49	N
Gm01	34791855	A	C	27	10	Y	43	T
Gm01	36017610	C	T	48	7	N	61	N
Gm01	36034141	G	A	96	23	N	55	N
Gm01	36034161	G	T	96	23	N	14	N
Gm01	36034166	T	C	52	17	M	33	A
Gm01	36052079	C	T	51	8	N	75	N
Gm01	36109211	A	G	36	3	N	33	N
Gm01	36116870	G	A	69	23	R	63	G
Gm01	36172409	G	A	113	163	T	255	W
Gm01	36172513	T	C	134	169	N	255	N
Gm01	36181852	A	G	48	7	N	72	N
Gm01	36251243	C	T	39	4	N	26	N
Gm01	36330552	A	G	45	6	N	32	N
Gm01	36356153	A	C	51	8	N	68	N
Gm01	36358737	G	A	51	8	N	76	N
Gm01	36739253	T	C	36	3	N	33	N
Gm01	36962705	G	T	57	10	N	77	N
Gm01	36986341	C	A	42	5	N	49	N
Gm01	37006089	C	A	36	3	N	32	N
Gm01	37033105	C	T	36	3	N	32	N
Gm01	37039052	G	A	81	18	N	73	N
Gm01	37058698	A	G	28	4	K	24	T
Gm01	37117953	T	C	42	5	N	57	N
Gm01	37239712	G	A	99	24	N	52	N
Gm01	37244577	G	C	57	10	N	78	N
Gm01	37273370	T	C	39	4	N	45	N
Gm01	37963540	G	T	45	6	N	64	N
Gm01	38054016	C	T	105	26	N	43	N
Gm01	38200062	A	G	129	34	N	86	N
Gm01	38200104	A	G	39	4	N	13	N
Gm01	38479605	T	A	36	3	N	32	N
Gm01	38661179	C	A	36	3	N	32	N
Gm01	38671328	G	A	36	3	N	38	N
Gm01	38692858	T	C	117	30	N	28	N
Gm01	38714779	A	C	36	3	N	33	N
Gm01	38880761	A	T	42	5	N	53	N
Gm01	39235004	G	A	87	20	N	4	N
Gm01	39235035	C	T	60	22	Y	30	C
Gm01	39531946	T	C	93	22	N	143	N
Gm01	39712508	G	C	45	6	N	57	N
Gm01	39728779	C	T	42	5	N	46	N
Gm01	39733122	C	A	34	11	R	81	G
Gm01	39784589	A	G	42	5	N	55	N
Gm01	39993775	G	C	36	3	N	12	N
Gm01	40112381	A	G	54	9	N	71	N
Gm01	40112814	G	T	66	13	N	77	N
Gm01	40375332	A	G	39	4	N	47	N
Gm01	40428250	T	C	39	4	N	41	N
Gm01	40510308	C	A	19	6	M	45	C
Gm01	40894038	G	A	93	22	N	56	N
Gm01	41045586	C	G	81	53	A	83	R
Gm01	41105586	A	G	48	7	N	73	N
Gm01	41204200	C	A	45	6	N	60	N
Gm01	41352366	C	A	49	15	M	29	C
Gm01	41494136	T	C	36	3	N	32	N
Gm01	41769886	C	A	51	8	N	67	N
Gm01	41873431	A	G	87	20	N	66	N
Gm01	41879132	C	T	36	3	N	32	N
Gm01	41940945	G	A	32	12	R	58	G
Gm01	42044228	C	G	42	5	N	33	N
Gm01	42144085	A	C	130	49	N	44	N
Gm01	42175641	G	A	45	6	N	64	N
Gm01	42175642	T	G	45	6	N	62	N
Gm01	42212826	G	A	48	7	N	68	N
Gm01	42344459	T	A	36	3	N	33	N
Gm01	42358614	G	A	57	10	N	80	N
Gm01	42491182	T	C	36	3	N	28	N
Gm01	42552920	A	G	36	3	N	30	N
Gm01	42558897	T	C	42	5	N	56	N
Gm01	42558917	C	T	42	5	N	57	N
Gm01	42561638	C	G	50	13	K	82	T
Gm01	42570483	T	C	57	10	N	82	N
Gm01	42577396	A	G	127	55	N	66	N
Gm01	42646535	C	G	28	3	K	13	T
Gm01	42666123	C	A	45	6	N	55	N
Gm01	42666131	G	A	45	6	N	40	N
Gm01	42696448	A	C	54	9	N	80	N
Gm01	42809812	G	C	44	15	M	45	A
Gm01	42940908	G	A	36	3	N	17	N
Gm01	42980322	C	T	42	5	N	56	N
Gm01	43087678	G	A	51	8	N	71	N
Gm01	43087691	G	T	37	8	K	19	G
Gm01	43093070	G	T	30	5	K	44	G
Gm01	43123496	A	G	36	3	N	31	N
Gm01	43128552	C	T	42	5	N	45	N
Gm01	43246627	T	C	45	6	N	55	N
Gm01	43290265	A	G	42	5	N	57	N
Gm01	43299428	C	T	45	6	N	65	N
Gm01	43416209	G	A	60	11	N	74	N
Gm01	43582395	C	T	126	122	N	255	N
Gm01	43837897	A	C	36	3	N	29	N
Gm01	43857666	T	G	39	4	N	44	N
Gm01	43861473	C	G	102	25	N	67	N
Gm01	43862093	G	A	45	6	N	63	N
Gm01	43906052	G	T	42	13	K	17	G
Gm01	43906054	C	G	49	13	K	38	T
Gm01	43912561	G	A	45	6	N	65	N
Gm01	43949496	C	T	87	20	N	66	N
Gm01	43995304	A	G	81	18	N	72	N
Gm01	44001553	C	T	36	3	N	33	N
Gm01	44008113	C	G	69	22	K	86	T
Gm01	44008124	A	G	66	22	K	85	T
Gm01	44027038	T	G	45	6	N	64	N
Gm01	44154008	A	T	39	4	N	45	N
Gm01	44154099	A	T	39	4	N	30	N
Gm01	44191678	A	T	105	28	N	6	N
Gm01	44191679	T	C	111	28	N	34	N
Gm01	44198438	C	G	39	4	N	45	N
Gm01	44226739	A	C	39	4	N	47	N
Gm01	44336478	A	G	36	13	S	79	C
Gm01	44730940	C	T	48	7	N	69	N
Gm01	44790119	G	A	63	12	N	83	N
Gm01	44790142	A	G	63	12	N	75	N
Gm01	44797688	G	T	15	5	K	40	G
Gm01	44919333	A	C	32	8	S	13	G
Gm01	44935041	T	C	51	8	N	73	N
Gm01	45150873	T	A	60	11	N	79	N
Gm01	45172940	T	C	36	3	N	32	N
Gm01	45176705	C	T	36	3	N	9	N
Gm01	45315574	A	G	45	6	N	65	N
Gm01	45321763	T	G	36	3	N	30	N
Gm01	45321879	T	C	39	4	N	38	N
Gm01	45563581	A	T	36	3	N	33	N
Gm01	45626761	T	A	159	44	N	50	N
Gm01	45626794	A	C	60	11	N	87	N
Gm01	45746197	C	G	39	4	N	45	N
Gm01	45766910	G	A	42	5	N	51	N
Gm01	45974540	T	A	36	3	N	33	N
Gm01	46538257	A	G	93	22	N	58	N
Gm01	46603170	G	A	31	15	R	30	G
Gm01	46621456	T	C	54	18	Y	79	T
Gm01	46673318	T	G	45	6	N	44	N
Gm01	46890415	T	C	39	4	N	47	N
Gm01	46896292	T	C	42	5	N	44	N
Gm01	46897599	C	T	42	5	N	56	N
Gm01	47074528	G	A	36	3	N	21	N
Gm01	47087840	A	T	36	3	N	29	N
Gm01	47099528	A	G	42	5	N	56	N
Gm01	47164468	T	G	42	5	N	50	N
Gm01	47329041	A	G	48	7	N	70	N
Gm01	47355981	C	T	40	12	K	29	G
Gm01	47371491	C	T	57	104	N	255	N
Gm01	48171431	A	C	39	4	N	30	N
Gm01	48210419	C	T	99	24	N	52	N
Gm01	48221574	T	A	69	23	W	66	T
Gm01	48221635	T	C	102	75	A	112	M
Gm01	48221725	A	G	69	14	N	117	N
Gm01	48221764	G	A	45	6	N	69	N
Gm01	48610106	A	G	39	4	N	45	N
Gm01	48610130	A	G	39	4	N	18	N
Gm01	48619972	C	T	36	3	N	32	N
Gm01	48681321	G	A	39	4	N	28	N
Gm01	48681351	G	A	36	3	N	33	N
Gm01	48681364	T	C	63	12	N	81	N
Gm01	48681382	A	G	40	12	K	63	T
Gm01	48701341	T	G	63	21	K	72	T
Gm01	50048499	T	C	46	12	Y	30	T
Gm01	50127946	G	C	36	3	N	32	N
Gm01	50132679	T	G	24	8	K	52	T
Gm01	50166526	T	G	125	45	A	7	R
Gm01	50300712	G	A	36	3	N	32	N
Gm01	50326673	C	T	16	12	Y	61	C
Gm01	50361274	T	G	18	6	R	36	A
Gm01	50630518	A	T	39	4	N	22	N
Gm01	50678679	C	T	36	3	N	17	N
Gm01	50759148	C	T	36	3	N	27	N
Gm01	50829237	T	C	57	10	N	82	N
Gm01	50853483	T	C	39	4	N	42	N
Gm01	51001582	C	T	39	4	N	9	N
Gm01	51010505	G	C	42	5	N	37	N
Gm01	51329045	T	A	54	9	N	77	N
Gm01	51363922	T	A	136	40	N	12	N
Gm01	51386117	T	C	39	4	N	46	N
Gm01	51461823	T	C	39	4	N	43	N
Gm01	51493634	T	C	205	255	T	255	Y
Gm01	51494358	G	A	39	4	N	46	N
Gm01	51637937	C	T	90	21	N	62	N
Gm01	51675669	C	A	40	9	M	10	C
Gm01	51697742	C	T	54	9	N	80	N
Gm01	51697902	A	G	42	5	N	43	N
Gm01	51711489	C	T	36	3	N	29	N
Gm01	51718843	A	G	51	8	N	62	N
Gm01	51823578	A	G	42	5	N	57	N
Gm01	51859824	T	C	60	11	N	77	N
Gm01	51860943	C	T	120	54	C	42	Y
Gm01	51892833	A	T	36	3	N	32	N
Gm01	52188270	T	C	39	4	N	45	N
Gm01	52230275	T	C	36	3	N	22	N
Gm01	52260479	C	G	36	3	N	33	N
Gm01	52542154	A	G	45	6	N	61	N
Gm01	52542158	G	A	45	6	N	63	N
Gm01	52597610	C	G	39	4	N	47	N
Gm01	52598079	G	T	45	16	K	34	G
Gm01	52598080	A	G	75	16	N	31	N
Gm01	52598611	T	C	120	31	N	13	N
Gm01	52599569	G	C	60	11	N	43	N
Gm01	52599597	A	G	99	24	N	65	N
Gm01	52599607	G	A	63	12	N	41	N
Gm01	52599748	T	C	45	6	N	28	N
Gm01	52600653	C	T	255	255	C	98	Y
Gm01	52603937	A	G	84	19	N	51	N
Gm01	52603988	A	G	120	43	N	36	N
Gm01	52606020	A	G	18	13	R	24	A
Gm01	52606038	C	A	81	18	N	65	N
Gm01	52606264	T	C	255	234	T	255	Y
Gm01	52606271	T	C	255	234	T	255	Y
Gm01	52774472	C	T	36	3	N	25	N
Gm01	52869690	A	G	58	21	K	73	T
Gm01	53085869	T	C	60	11	N	73	N
Gm01	53267153	A	C	21	7	M	64	A
Gm01	53305923	C	A	48	7	N	6	N
Gm01	53606969	G	A	87	20	N	62	N
Gm01	53787566	T	G	75	16	N	75	N
Gm01	53791538	T	C	42	5	N	54	N
Gm01	53888588	C	T	135	36	N	4	N
Gm01	54028048	T	A	72	15	N	80	N
Gm01	54048023	C	T	36	3	N	21	N
Gm01	54056206	T	C	45	6	N	62	N
Gm01	54072793	A	G	99	115	A	233	R
Gm01	54097924	G	A	57	10	N	82	N
Gm01	54140752	G	T	48	7	N	73	N
Gm01	54141636	T	C	39	4	N	40	N
Gm01	54144751	A	G	108	127	T	255	K
Gm01	54208347	G	T	36	3	N	32	N
Gm01	54279763	T	G	60	11	N	30	N
Gm01	54307632	T	C	42	5	N	57	N
Gm01	54343792	G	A	72	15	N	78	N
Gm01	54366384	T	G	42	5	N	54	N
Gm01	54463535	A	G	54	9	N	71	N
Gm01	54467147	G	R	5	6	A	37	G
Gm01	54620750	G	A	39	4	N	36	N
Gm01	54661915	A	G	39	4	N	45	N
Gm01	54666152	G	A	45	6	N	56	N
Gm01	54741778	C	T	36	3	N	31	N
Gm02	50659	T	C	105	26	N	45	N
Gm02	221549	G	A	39	4	N	45	N
Gm02	471661	A	T	39	4	N	46	N
Gm02	490187	A	G	42	5	N	56	N
Gm02	498708	C	T	39	4	N	41	N
Gm02	649266	G	A	39	4	N	47	N
Gm02	684102	A	G	36	3	N	35	N
Gm02	719876	G	A	12	4	R	28	G
Gm02	778524	A	T	39	4	N	47	N
Gm02	778592	C	T	36	3	N	9	N
Gm02	931354	C	T	33	5	N	9	N
Gm02	2332323	T	A	93	79	T	83	W
Gm02	2609164	C	A	73	30	M	66	C
Gm02	2665075	A	G	48	7	N	57	N
Gm02	3557897	G	T	72	15	N	160	N
Gm02	3590425	G	C	42	5	N	57	N
Gm02	3615936	C	T	36	3	N	33	N
Gm02	3668914	T	C	39	4	N	29	N
Gm02	3853221	A	C	91	38	M	25	A
Gm02	3889588	G	A	45	6	N	65	N
Gm02	4092957	G	A	39	4	N	47	N
Gm02	4142198	C	T	45	6	N	88	N
Gm02	4336018	C	G	36	3	N	32	N
Gm02	4361295	C	T	36	3	N	32	N
Gm02	4378254	T	C	87	20	N	67	N
Gm02	4378683	C	T	36	3	N	28	N
Gm02	4420801	C	T	54	9	N	77	N
Gm02	5607539	T	C	42	5	N	52	N
Gm02	5733836	T	C	60	11	N	28	N
Gm02	5783827	G	A	15	5	R	43	G
Gm02	5784236	G	A	39	4	N	47	N
Gm02	5799774	C	T	60	11	N	81	N
Gm02	7168432	T	C	129	50	N	49	N
Gm02	9740232	T	C	103	64	A	80	M
Gm02	11025676	A	C	36	3	N	18	N
Gm02	11025677	A	T	36	3	N	18	N
Gm02	12620771	A	G	48	7	N	82	N
Gm02	12620784	T	C	36	13	M	23	A
Gm02	12620838	T	C	29	4	M	25	A
Gm02	13955707	A	C	36	3	N	28	N
Gm02	14522722	G	A	36	3	N	17	N
Gm02	14861145	A	G	54	9	N	16	N
Gm02	14861170	C	A	105	26	N	151	N
Gm02	14861187	G	A	111	28	N	151	N
Gm02	14946239	A	G	36	3	N	25	N
Gm02	14946342	G	A	93	22	N	112	N
Gm02	15291722	G	T	28	15	K	18	G
Gm02	15421651	A	G	36	3	N	33	N
Gm02	15461135	T	C	36	3	N	32	N
Gm02	15461244	A	G	36	3	N	19	N
Gm02	15461251	T	C	36	3	N	16	N
Gm02	15461290	C	T	51	8	N	71	N
Gm02	15829543	A	C	18	5	M	54	A
Gm02	16719855	A	G	39	4	N	35	N
Gm02	17220147	A	C	36	3	N	33	N
Gm02	18945599	T	C	36	3	N	16	N
Gm02	18945600	T	G	36	3	N	31	N
Gm02	23308209	C	A	41	51	C	10	M
Gm02	24849673	G	C	36	3	N	28	N
Gm02	27535247	G	A	36	3	N	32	N
Gm02	27555541	T	C	39	4	N	47	N
Gm02	27655860	G	A	39	4	N	46	N
Gm02	27701040	C	T	36	3	N	33	N
Gm02	27706067	G	T	51	8	N	35	N
Gm02	29586594	C	T	36	3	N	31	N
Gm02	29643299	A	T	45	6	N	65	N
Gm02	29733184	C	G	114	29	N	33	N
Gm02	29733229	T	C	78	17	N	75	N
Gm02	29736579	T	C	54	9	N	75	N
Gm02	29736604	A	G	40	15	K	74	T
Gm02	29736620	T	C	36	3	N	23	N
Gm02	29736819	A	G	255	255	K	255	T
Gm02	29738131	A	G	42	5	N	32	N
Gm02	29875157	G	R	41	17	A	6	G
Gm02	29875169	A	C	81	18	N	58	N
Gm02	29929528	A	G	255	255	K	223	T
Gm02	29929547	T	C	255	255	M	8	A
Gm02	29987294	G	T	123	32	N	21	N
Gm02	30103866	C	A	121	52	C	38	M
Gm02	30105388	G	C	171	79	S	88	G
Gm02	30225894	C	T	45	6	N	42	N
Gm02	30384735	T	C	45	6	N	61	N
Gm02	30384989	A	G	42	5	N	32	N
Gm02	30507959	A	C	42	5	N	61	N
Gm02	30948233	A	C	39	4	N	32	N
Gm02	30992004	C	T	36	3	N	20	N
Gm02	31459057	T	A	55	21	M	17	C
Gm02	31524246	T	C	39	4	N	42	N
Gm02	32584295	T	A	81	18	N	68	N
Gm02	32613690	G	A	36	3	N	29	N
Gm02	32694840	T	C	125	132	T	255	Y
Gm02	32733425	A	G	51	8	N	75	N
Gm02	32864078	A	G	103	34	K	38	T
Gm02	32887103	C	T	39	4	N	23	N
Gm02	32925302	G	A	36	3	N	33	N
Gm02	32950499	T	A	36	3	N	36	N
Gm02	33158449	G	T	48	7	N	64	N
Gm02	33247543	G	T	69	14	N	81	N
Gm02	33255402	T	G	21	7	K	64	T
Gm02	33520350	T	C	78	17	N	106	N
Gm02	34174860	A	G	45	6	N	65	N
Gm02	34193369	C	T	132	45	N	31	N
Gm02	34293890	T	A	78	17	N	61	N
Gm02	34568110	G	C	54	25	A	11	M
Gm02	35218001	T	C	102	25	N	132	N
Gm02	38229208	C	A	48	7	N	18	N
Gm02	40321404	A	C	51	8	N	111	N
Gm02	40415322	T	A	72	15	N	69	N
Gm02	40415333	G	A	72	15	N	72	N
Gm02	40486587	G	C	45	13	M	84	A
Gm02	40486765	T	W	28	11	A	18	T
Gm02	40486766	A	M	24	12	C	21	A
Gm02	41651669	T	C	33	6	S	48	G
Gm02	42329866	T	C	81	18	N	62	N
Gm02	42919251	G	T	45	6	N	34	N
Gm02	43670235	A	C	52	38	M	14	A
Gm02	43945026	A	G	99	42	T	18	K
Gm02	43945062	T	C	31	7	Y	36	T
Gm02	43996858	T	C	93	22	N	59	N
Gm02	43996975	C	G	57	10	N	101	N
Gm02	43997076	A	C	57	10	N	80	N
Gm02	44721664	A	G	69	14	N	47	N
Gm02	44721666	T	C	84	19	N	71	N
Gm02	44721701	C	T	87	20	N	56	N
Gm02	44721750	T	C	69	23	M	66	A
Gm02	44871435	G	A	36	3	N	33	N
Gm02	44871449	T	C	36	3	N	32	N
Gm02	45200626	T	C	48	7	N	71	N
Gm02	45220245	A	G	36	3	N	31	N
Gm02	45235573	A	G	36	3	N	32	N
Gm02	45310680	A	G	39	4	N	30	N
Gm02	45402711	A	T	42	5	N	31	N
Gm02	45444506	G	A	48	7	N	70	N
Gm02	45444526	A	G	48	7	N	64	N
Gm02	45511116	G	C	42	5	N	55	N
Gm02	45533690	C	T	78	17	N	92	N
Gm02	45601252	C	T	45	6	N	64	N
Gm02	45610335	G	C	39	4	N	47	N
Gm02	45659331	A	C	77	28	M	12	A
Gm02	45735094	C	A	39	4	N	46	N
Gm02	45737868	A	C	54	9	N	61	N
Gm02	45779744	G	A	42	5	N	52	N
Gm02	45815570	G	A	63	12	N	77	N
Gm02	45941785	T	C	36	3	N	32	N
Gm02	45941822	G	C	39	4	N	23	N
Gm02	46023702	T	C	13	4	Y	31	T
Gm02	46086333	T	C	36	3	N	32	N
Gm02	46136562	T	G	30	6	S	52	C
Gm02	46198146	T	C	87	20	N	61	N
Gm02	46237526	G	A	36	3	N	32	N
Gm02	46274048	A	G	45	39	A	17	R
Gm02	46463984	G	A	66	13	N	81	N
Gm02	47065240	A	G	39	4	N	45	N
Gm02	47068142	A	G	36	3	N	33	N
Gm02	47191882	T	C	131	244	T	255	Y
Gm02	47403329	T	C	39	4	N	35	N
Gm02	47423819	A	C	62	18	S	68	G
Gm02	47427811	T	C	42	5	N	35	N
Gm02	47447488	A	G	51	8	N	75	N
Gm02	47461229	C	A	48	7	N	70	N
Gm02	47809798	G	A	54	9	N	72	N
Gm02	48589708	G	A	36	3	N	34	N
Gm02	48623287	T	C	36	3	N	33	N
Gm02	48832936	C	T	48	7	N	66	N
Gm02	48838477	C	T	45	12	W	76	A
Gm02	48844381	C	A	36	3	N	33	N
Gm02	48855852	T	C	36	3	N	29	N
Gm02	48867515	C	T	54	9	N	77	N
Gm02	48944792	G	T	39	4	N	43	N
Gm02	49350966	A	T	15	5	W	39	A
Gm02	49355027	T	C	36	3	N	33	N
Gm02	49420854	T	C	51	8	N	74	N
Gm02	49527679	A	T	48	7	N	71	N
Gm02	49757734	A	T	99	24	N	52	N
Gm02	50122644	C	G	88	27	S	8	C
Gm02	50774760	G	T	57	19	K	77	G
Gm02	50803088	T	G	45	6	N	57	N
Gm03	727332	G	A	36	3	N	18	N
Gm03	1524820	T	G	45	6	N	37	N
Gm03	1525414	T	C	48	7	N	87	N
Gm03	2129973	A	G	36	3	N	6	N
Gm03	2954163	C	A	45	6	N	63	N
Gm03	3010387	C	G	36	3	N	32	N
Gm03	3012467	T	C	39	4	N	45	N
Gm03	3019125	A	G	45	6	N	51	N
Gm03	3034354	A	G	42	5	N	19	N
Gm03	3096137	C	T	45	6	N	64	N
Gm03	3213908	T	C	93	22	N	59	N
Gm03	3463491	T	G	40	255	T	255	K
Gm03	3463776	A	G	123	32	N	17	N
Gm03	3519013	C	A	12	4	M	28	C
Gm03	3589222	G	A	43	14	R	76	G
Gm03	3589225	A	G	88	29	R	126	A
Gm03	3589252	A	G	59	16	K	81	T
Gm03	3590175	A	T	36	3	N	33	N
Gm03	3590913	A	G	48	7	N	72	N
Gm03	3933900	G	A	36	3	N	33	N
Gm03	4197833	C	T	36	3	N	23	N
Gm03	4201025	C	G	36	3	N	26	N
Gm03	4509060	T	C	45	6	N	65	N
Gm03	4522951	C	T	42	5	N	57	N
Gm03	4525414	A	C	36	3	N	32	N
Gm03	4587196	C	T	90	21	N	23	N
Gm03	4607443	A	G	39	4	N	36	N
Gm03	4607453	T	C	39	4	N	50	N
Gm03	4647446	T	G	36	3	N	32	N
Gm03	4681661	C	A	36	3	N	33	N
Gm03	4711049	T	C	24	4	Y	22	T
Gm03	4798781	A	T	69	14	N	81	N
Gm03	5013279	C	G	21	7	S	55	C
Gm03	5013286	G	C	21	7	S	55	G
Gm03	5144964	T	C	42	5	N	57	N
Gm03	5170501	T	G	45	6	N	58	N
Gm03	5191928	A	T	36	3	N	14	N
Gm03	5261908	T	C	36	3	N	29	N
Gm03	5295687	G	T	36	3	N	33	N
Gm03	5327538	A	C	127	46	N	39	N
Gm03	5327594	G	A	32	8	W	63	T
Gm03	5327606	A	G	72	15	N	112	N
Gm03	5327629	C	A	57	10	N	94	N
Gm03	5413600	T	A	36	3	N	24	N
Gm03	5414353	C	T	45	6	N	60	N
Gm03	5487996	T	C	36	3	N	32	N
Gm03	5509970	G	A	21	31	R	65	G
Gm03	5615784	C	A	79	57	M	7	C
Gm03	5714771	T	C	51	8	N	76	N
Gm03	5738259	G	A	36	3	N	32	N
Gm03	5839825	A	G	84	19	N	69	N
Gm03	5842284	G	A	28	9	R	19	G
Gm03	5917240	C	T	36	3	N	12	N
Gm03	5917251	A	C	36	3	N	32	N
Gm03	6019927	G	A	36	3	N	31	N
Gm03	6026717	G	A	90	21	N	54	N
Gm03	6163943	G	A	51	15	R	50	G
Gm03	6459723	C	T	78	30	G	5	K
Gm03	6528400	G	A	60	11	N	82	N
Gm03	6528580	A	G	46	16	R	42	A
Gm03	6618616	C	A	54	9	N	49	N
Gm03	6640439	A	G	36	3	N	29	N
Gm03	6682372	A	G	45	6	N	64	N
Gm03	6703779	T	C	45	6	N	63	N
Gm03	6724750	C	T	60	11	N	82	N
Gm03	6724952	G	A	45	6	N	61	N
Gm03	6735975	A	G	51	8	N	71	N
Gm03	6736658	A	T	36	3	N	29	N
Gm03	6773746	T	C	45	6	N	32	N
Gm03	6906478	T	C	51	8	N	76	N
Gm03	6973176	T	C	42	5	N	52	N
Gm03	6991295	G	A	57	10	N	75	N
Gm03	7139221	T	C	54	9	N	45	N
Gm03	7148986	T	C	45	11	M	39	A
Gm03	7200632	C	T	28	3	Y	14	C
Gm03	7219637	C	T	81	18	N	66	N
Gm03	7323992	T	A	60	11	N	79	N
Gm03	7457320	G	A	39	4	N	42	N
Gm03	7484339	T	C	45	6	N	64	N
Gm03	7522755	A	G	54	9	N	71	N
Gm03	7576285	A	C	39	4	N	25	N
Gm03	7671616	A	G	36	3	N	33	N
Gm03	7800021	A	G	45	6	N	65	N
Gm03	7816500	C	T	43	17	W	113	A
Gm03	7816509	C	A	78	17	N	141	N
Gm03	7960228	T	C	42	5	N	57	N
Gm03	7998669	C	G	51	8	N	51	N
Gm03	8092880	A	C	36	3	N	33	N
Gm03	8355872	T	C	87	20	N	23	N
Gm03	8355880	T	C	68	20	Y	66	T
Gm03	8356719	C	A	42	5	N	58	N
Gm03	8410286	C	M	10	11	A	63	C
Gm03	8535025	C	G	36	3	N	28	N
Gm03	8570949	A	G	36	3	N	27	N
Gm03	8719966	A	G	42	5	N	57	N
Gm03	8725300	G	A	36	3	N	33	N
Gm03	8834188	A	G	36	3	N	33	N
Gm03	9117259	G	A	36	3	N	32	N
Gm03	9641204	C	A	45	6	N	62	N
Gm03	10596268	C	T	42	5	N	50	N
Gm03	10619521	G	A	60	11	N	80	N
Gm03	10662662	G	C	36	3	N	9	N
Gm03	10830750	G	A	39	4	N	43	N
Gm03	11856340	C	G	42	5	N	32	N
Gm03	11856347	A	C	42	5	N	51	N
Gm03	11958398	T	C	42	5	N	1	N
Gm03	12404642	G	A	39	4	N	43	N
Gm03	12640941	A	G	105	26	N	42	N
Gm03	12790321	T	C	39	4	N	44	N
Gm03	12800399	C	T	48	7	N	44	N
Gm03	13106709	C	G	36	3	N	25	N
Gm03	13106753	G	A	36	3	N	33	N
Gm03	13748706	A	C	48	7	N	42	N
Gm03	14289016	C	T	42	5	N	62	N
Gm03	14289033	A	G	42	5	N	63	N
Gm03	14394667	A	G	36	3	N	29	N
Gm03	14409740	A	G	45	6	N	52	N
Gm03	14416210	G	A	60	11	N	70	N
Gm03	14706876	A	G	39	4	N	36	N
Gm03	15424794	G	C	120	40	S	3	G
Gm03	15531186	G	A	36	3	N	33	N
Gm03	15561511	C	T	105	26	N	44	N
Gm03	17062793	A	C	34	13	M	81	A
Gm03	17138652	A	G	28	8	R	67	A
Gm03	17419147	T	C	57	10	N	81	N
Gm03	18177156	T	G	42	5	N	57	N
Gm03	18250398	T	A	81	18	N	73	N
Gm03	18355286	A	T	36	3	N	33	N
Gm03	18358160	A	G	78	56	R	11	A
Gm03	18371828	C	T	60	11	N	83	N
Gm03	18396648	G	A	64	38	M	9	C
Gm03	18396656	A	G	108	37	R	20	A
Gm03	18402188	G	A	39	4	N	26	N
Gm03	18402193	A	C	39	4	N	43	N
Gm03	18432967	C	T	39	4	N	22	N
Gm03	18447249	C	G	81	41	S	30	C
Gm03	18577310	C	A	42	5	N	51	N
Gm03	19135727	T	C	4	16	Y	75	T
Gm03	19135736	C	T	4	16	Y	75	C
Gm03	20047291	T	C	45	6	N	60	N
Gm03	20128018	G	A	42	5	N	57	N
Gm03	20166565	C	T	48	7	N	68	N
Gm03	20276245	G	A	36	3	N	33	N
Gm03	20709317	T	C	39	4	N	44	N
Gm03	20709367	T	C	42	5	N	56	N
Gm03	20867981	G	C	39	4	N	47	N
Gm03	20906073	G	A	36	3	N	31	N
Gm03	20978305	T	C	36	3	N	26	N
Gm03	21106007	T	C	48	7	N	66	N
Gm03	21560251	A	G	131	58	R	21	A
Gm03	21560262	T	C	126	55	Y	33	T
Gm03	21977084	T	C	48	7	N	62	N
Gm03	22050750	G	A	42	5	N	37	N
Gm03	22143650	C	T	57	10	N	48	N
Gm03	22143658	G	A	57	10	N	80	N
Gm03	22143683	G	A	66	13	N	81	N
Gm03	22207480	T	C	39	4	N	43	N
Gm03	22219059	G	A	45	6	N	50	N
Gm03	22366563	C	A	36	3	N	27	N
Gm03	22756678	A	G	42	5	N	60	N
Gm03	22807162	T	C	87	20	N	60	N
Gm03	23135577	G	A	39	4	N	46	N
Gm03	23135662	G	C	48	7	N	65	N
Gm03	23135997	G	A	36	3	N	28	N
Gm03	23199424	A	C	36	3	N	32	N
Gm03	23202221	G	A	36	3	N	27	N
Gm03	23210738	T	A	39	4	N	46	N
Gm03	23272989	C	A	36	3	N	33	N
Gm03	23274519	C	T	36	3	N	33	N
Gm03	23288846	A	G	48	7	N	63	N
Gm03	23327342	T	C	132	35	N	8	N
Gm03	23830431	A	T	36	3	N	33	N
Gm03	23830456	C	T	36	3	N	19	N
Gm03	24215049	T	C	54	9	N	78	N
Gm03	24273080	C	G	69	14	N	81	N
Gm03	25394262	G	C	50	23	S	101	G
Gm03	26678134	C	T	90	21	N	62	N
Gm03	27073645	T	G	43	98	T	108	K
Gm03	27345293	G	A	66	13	N	119	N
Gm03	27361117	T	C	87	29	Y	42	T
Gm03	27556111	G	A	16	6	R	37	G
Gm03	27580543	C	T	36	3	N	32	N
Gm03	27580607	G	A	40	21	R	77	G
Gm03	27983268	C	T	45	6	N	64	N
Gm03	28290005	G	A	36	3	N	24	N
Gm03	28326437	T	C	93	31	Y	39	T
Gm03	28431873	C	T	36	3	N	33	N
Gm03	28724501	T	C	69	14	N	22	N
Gm03	28724525	A	G	75	16	N	69	N
Gm03	29185862	T	G	39	4	N	46	N
Gm03	29360145	A	C	92	72	T	85	Y
Gm03	29626146	T	G	36	3	N	33	N
Gm03	29635791	T	C	63	12	N	83	N
Gm03	29658626	T	C	54	9	N	76	N
Gm03	29837214	G	T	45	6	N	40	N
Gm03	29876567	A	C	75	16	N	70	N
Gm03	29896271	A	G	39	4	N	47	N
Gm03	29896872	C	T	36	3	N	23	N
Gm03	30099155	G	T	108	128	G	255	K
Gm03	30361825	T	C	45	6	N	65	N
Gm03	30502591	C	T	36	3	N	21	N
Gm03	30562981	G	A	39	4	N	47	N
Gm03	31067618	T	C	42	5	N	56	N
Gm03	31067642	T	C	74	22	Y	109	T
Gm03	31112205	T	C	40	8	N	11	N
Gm03	31252049	A	G	75	16	N	78	N
Gm03	31287807	A	G	41	13	K	79	T
Gm03	35092570	G	T	52	41	G	31	K
Gm03	35824680	T	G	63	12	N	81	N
Gm03	35876406	G	T	36	3	N	33	N
Gm03	35908260	T	A	36	3	N	32	N
Gm03	35951790	A	T	39	4	N	46	N
Gm03	35964539	T	C	39	4	N	43	N
Gm03	35964540	C	T	39	4	N	46	N
Gm03	36041832	G	C	48	7	N	59	N
Gm03	36123991	A	C	42	5	N	28	N
Gm03	36142770	G	A	36	3	N	32	N
Gm03	36197019	T	C	90	21	N	164	N
Gm03	36200473	T	A	42	5	N	32	N
Gm03	36233344	T	C	54	9	N	70	N
Gm03	36233348	G	A	40	9	R	66	G
Gm03	36243491	A	G	32	10	R	78	A
Gm03	36332107	T	C	18	6	Y	55	T
Gm03	36352670	G	A	54	9	N	45	N
Gm03	36371550	G	C	123	43	S	2	G
Gm03	36381955	G	T	45	6	N	62	N
Gm03	36405539	T	A	39	4	N	45	N
Gm03	36610999	A	C	39	4	N	43	N
Gm03	37111808	C	A	11	17	M	32	C
Gm03	37480036	C	T	72	15	N	76	N
Gm03	38142438	A	G	138	38	N	3	N
Gm03	38263796	C	A	42	5	N	55	N
Gm03	38690440	G	T	36	3	N	33	N
Gm03	38730266	C	G	42	5	N	56	N
Gm03	38807295	A	C	36	3	N	33	N
Gm03	38861844	G	T	57	10	N	82	N
Gm03	39561651	C	G	42	5	N	58	N
Gm03	39664894	G	T	36	3	N	32	N
Gm03	39705485	C	T	36	3	N	21	N
Gm03	39730030	C	T	42	5	N	57	N
Gm03	40373834	T	A	12	4	W	28	T
Gm03	40943700	A	C	60	17	M	79	A
Gm03	40951063	G	A	132	35	N	8	N
Gm03	41017995	T	C	36	3	N	33	N
Gm03	41024419	G	A	133	41	N	18	N
Gm03	41033393	G	C	36	3	N	19	N
Gm03	41071157	T	G	45	6	N	65	N
Gm03	41091828	T	C	42	5	N	53	N
Gm03	41221169	G	C	39	4	N	38	N
Gm03	41331218	T	C	87	20	N	67	N
Gm03	43702585	G	A	36	3	N	26	N
Gm03	43740840	G	T	45	7	N	4	N
Gm03	43991052	G	A	51	8	N	77	N
Gm03	44046474	A	G	63	12	N	82	N
Gm03	44095247	A	T	42	5	N	45	N
Gm03	44514796	C	T	78	17	N	76	N
Gm03	44514896	C	T	31	7	Y	77	C
Gm03	44692894	A	G	72	15	N	77	N
Gm03	44693888	T	A	36	3	N	14	N
Gm03	45392408	T	C	57	10	N	72	N
Gm03	45424057	C	A	36	3	N	33	N
Gm03	45519054	A	T	36	3	N	30	N
Gm03	45530590	C	T	54	9	N	78	N
Gm03	45569995	T	A	45	6	N	63	N
Gm03	45587916	A	G	36	3	N	30	N
Gm03	45587917	A	T	36	3	N	32	N
Gm03	45611450	G	C	15	5	S	42	G
Gm03	45626995	T	C	48	7	N	68	N
Gm03	45880689	T	C	110	171	T	255	Y
Gm03	45954229	T	C	149	215	A	255	M
Gm03	46069144	C	G	42	5	N	56	N
Gm03	46083356	T	A	42	5	N	53	N
Gm03	46109243	C	Y	15	15	T	27	C
Gm03	46237218	T	C	180	137	T	228	Y
Gm03	46336358	A	G	38	9	K	75	T
Gm03	46414728	A	G	36	3	N	33	N
Gm03	46420151	T	A	122	60	N	86	N
Gm03	46781775	C	G	39	4	N	22	N
Gm03	47087363	A	C	45	6	N	63	N
Gm03	47175296	A	T	6	8	W	60	A
Gm03	47184810	T	G	39	4	N	43	N
Gm03	47223470	G	A	27	9	R	74	G
Gm03	47333407	C	T	117	81	N	154	N
Gm03	47439972	T	C	36	3	N	25	N
Gm04	81763	G	C	36	3	N	29	N
Gm04	129448	G	A	51	8	N	76	N
Gm04	163126	T	C	36	3	N	18	N
Gm04	163140	A	G	36	3	N	34	N
Gm04	163174	T	C	36	3	N	33	N
Gm04	993163	T	G	36	3	N	33	N
Gm04	1047166	G	A	63	12	N	82	N
Gm04	1057300	T	A	36	3	N	21	N
Gm04	1061404	T	C	66	13	N	74	N
Gm04	1061418	T	G	48	7	N	71	N
Gm04	1061439	G	A	48	7	N	72	N
Gm04	1096480	C	A	12	4	M	28	C
Gm04	2064531	G	A	42	5	N	55	N
Gm04	2064547	A	G	42	5	N	57	N
Gm04	2852427	A	G	42	5	N	56	N
Gm04	2903629	G	C	56	16	M	66	A
Gm04	3040904	T	C	28	4	M	22	A
Gm04	3040909	A	G	39	4	N	32	N
Gm04	5066251	T	G	45	6	N	42	N
Gm04	5911661	T	A	45	6	N	25	N
Gm04	6129787	G	A	36	3	N	33	N
Gm04	6958831	A	C	172	255	A	255	M
Gm04	7681515	A	T	63	12	N	82	N
Gm04	8172707	A	G	63	12	N	83	N
Gm04	8362601	C	T	36	3	N	33	N
Gm04	8398500	A	G	161	165	N	255	N
Gm04	8398509	A	G	188	173	C	255	S
Gm04	8424109	T	C	96	32	Y	22	T
Gm04	8424111	T	C	96	32	Y	22	T
Gm04	8447600	A	G	36	3	N	25	N
Gm04	8483888	C	T	51	8	N	75	N
Gm04	8483895	A	G	51	8	N	45	N
Gm04	8578545	T	C	63	12	N	81	N
Gm04	8692877	G	A	66	13	N	82	N
Gm04	8751469	C	T	51	8	N	76	N
Gm04	8835442	C	T	90	30	K	41	G
Gm04	8844498	T	C	36	3	N	32	N
Gm04	8999991	C	T	36	3	N	33	N
Gm04	9145140	G	A	33	7	W	57	T
Gm04	9223987	C	T	102	25	N	48	N
Gm04	9339875	G	A	36	3	N	33	N
Gm04	9343991	G	T	39	4	N	47	N
Gm04	9435058	G	A	36	3	N	28	N
Gm04	9461362	C	T	57	10	N	54	N
Gm04	9461375	G	T	37	11	K	41	G
Gm04	9497766	A	G	36	3	N	24	N
Gm04	9741414	A	T	39	4	N	47	N
Gm04	9745455	T	C	42	5	N	54	N
Gm04	9772095	T	A	67	30	W	51	T
Gm04	9805994	T	G	56	15	K	83	T
Gm04	11056592	T	C	45	6	N	62	N
Gm04	11070450	G	A	66	13	N	82	N
Gm04	11075492	T	G	36	3	N	29	N
Gm04	11093283	A	C	56	22	M	24	A
Gm04	11236565	T	C	69	14	N	82	N
Gm04	11260519	A	G	36	3	N	29	N
Gm04	11340109	T	C	33	10	M	35	A
Gm04	11354344	T	C	99	24	N	51	N
Gm04	11398265	A	T	66	22	W	67	A
Gm04	11446736	A	G	39	4	N	44	N
Gm04	11502595	A	T	45	15	W	31	A
Gm04	11539590	G	T	36	3	N	13	N
Gm04	11610469	A	G	39	4	N	45	N
Gm04	11705098	G	T	78	17	N	75	N
Gm04	11770228	G	A	39	4	N	45	N
Gm04	11887071	A	G	45	6	N	62	N
Gm04	11941074	G	A	78	17	N	66	N
Gm04	11952146	T	C	22	7	Y	64	T
Gm04	11954912	C	T	36	3	N	33	N
Gm04	11974403	C	T	40	13	Y	83	C
Gm04	12251978	G	A	67	37	R	12	G
Gm04	12567354	T	C	36	3	N	32	N
Gm04	12693652	A	G	36	3	N	27	N
Gm04	12775372	C	T	36	3	N	32	N
Gm04	13063007	C	G	52	17	S	77	C
Gm04	13091329	T	C	51	8	N	76	N
Gm04	13119261	C	T	36	3	N	33	N
Gm04	13318023	A	G	39	4	N	36	N
Gm04	13678933	A	C	54	9	N	38	N
Gm04	13943744	A	G	76	40	A	20	R
Gm04	14125171	T	C	39	4	N	41	N
Gm04	14175098	T	C	120	31	N	25	N
Gm04	14195891	G	A	43	15	R	25	G
Gm04	14262167	T	A	73	68	T	24	W
Gm04	14267707	A	G	117	30	N	28	N
Gm04	14268504	T	C	42	5	N	57	N
Gm04	14305296	T	C	45	6	N	55	N
Gm04	14359787	T	C	54	9	N	77	N
Gm04	14361560	A	G	36	3	N	33	N
Gm04	14564776	G	A	36	3	N	34	N
Gm04	14656156	T	G	39	4	N	31	N
Gm04	14718039	C	T	168	250	C	255	Y
Gm04	14727271	G	A	73	37	R	54	G
Gm04	14753578	G	A	120	31	N	25	N
Gm04	14756513	A	G	36	3	N	33	N
Gm04	14790061	T	C	36	3	N	24	N
Gm04	14800481	T	G	93	22	N	59	N
Gm04	14812873	T	C	36	3	N	32	N
Gm04	14822879	G	T	63	20	K	74	G
Gm04	15039692	C	T	42	5	N	34	N
Gm04	15039708	C	T	42	5	N	57	N
Gm04	15128781	A	G	57	10	N	74	N
Gm04	15132972	A	G	39	13	R	76	A
Gm04	15132985	C	T	39	13	Y	75	C
Gm04	15133024	C	T	48	7	N	72	N
Gm04	15140038	A	G	99	24	N	51	N
Gm04	15146216	C	T	36	3	N	33	N
Gm04	15146797	T	C	59	19	Y	76	T
Gm04	15342867	T	C	60	11	N	79	N
Gm04	15496025	T	G	57	10	N	79	N
Gm04	15526933	A	G	51	8	N	76	N
Gm04	15585915	G	A	35	7	R	61	G
Gm04	15738310	G	T	51	8	N	72	N
Gm04	15789237	A	G	39	4	N	29	N
Gm04	15891229	A	G	87	20	N	66	N
Gm04	16006908	C	T	36	3	N	32	N
Gm04	16245909	G	A	42	5	N	50	N
Gm04	16336095	G	T	66	13	N	53	N
Gm04	16485128	A	T	39	4	N	44	N
Gm04	16497143	G	A	39	4	N	45	N
Gm04	16645573	T	A	36	3	N	29	N
Gm04	16730922	A	G	39	4	N	46	N
Gm04	16731994	T	C	54	9	N	64	N
Gm04	16738559	G	T	42	5	N	57	N
Gm04	16875019	G	A	51	8	N	28	N
Gm04	16875106	G	A	36	3	N	27	N
Gm04	16886998	C	T	39	4	N	45	N
Gm04	16887035	A	G	42	5	N	53	N
Gm04	16915744	A	G	36	3	N	32	N
Gm04	16915772	T	C	42	5	N	31	N
Gm04	16933408	G	A	119	82	N	155	N
Gm04	16947147	T	C	36	3	N	28	N
Gm04	16947947	T	G	42	14	K	77	T
Gm04	16980525	A	G	36	3	N	33	N
Gm04	17160208	G	A	61	18	R	80	G
Gm04	17240627	T	C	45	6	N	63	N
Gm04	17336041	T	A	36	3	N	33	N
Gm04	17413446	C	T	39	4	N	38	N
Gm04	17446935	C	A	39	4	N	44	N
Gm04	17447881	G	A	36	3	N	28	N
Gm04	17486460	T	C	75	16	N	70	N
Gm04	17487650	A	G	66	13	N	83	N
Gm04	17492825	G	A	66	13	N	81	N
Gm04	17492885	T	C	36	3	N	32	N
Gm04	17492887	A	G	36	3	N	33	N
Gm04	17523300	A	G	54	9	N	74	N
Gm04	17670642	C	T	36	3	N	29	N
Gm04	17684655	G	T	36	3	N	33	N
Gm04	17960303	G	A	48	16	R	83	G
Gm04	18037025	T	C	39	4	N	45	N
Gm04	18264649	A	G	36	3	N	32	N
Gm04	18272937	A	G	39	4	N	22	N
Gm04	18326613	A	G	39	4	N	47	N
Gm04	18345115	A	T	63	12	N	73	N
Gm04	18416711	T	C	45	6	N	64	N
Gm04	18440863	A	C	57	10	N	81	N
Gm04	18491976	C	T	63	12	N	76	N
Gm04	18556820	G	A	57	10	N	74	N
Gm04	18831364	T	C	42	5	N	40	N
Gm04	18939354	A	T	12	4	W	31	A
Gm04	18974042	T	C	93	22	N	55	N
Gm04	18983315	T	C	48	7	N	69	N
Gm04	19027769	C	T	42	5	N	32	N
Gm04	19070005	T	C	96	23	N	51	N
Gm04	20420561	G	A	36	3	N	22	N
Gm04	20437050	A	C	135	44	N	24	N
Gm04	21919699	C	A	45	6	N	64	N
Gm04	23094685	A	G	42	5	N	57	N
Gm04	23251720	T	C	72	15	N	78	N
Gm04	23411606	T	C	88	87	T	177	Y
Gm04	23816508	C	G	129	44	S	122	C
Gm04	24151030	G	A	20	6	R	24	G
Gm04	24306763	T	C	54	9	N	80	N
Gm04	24415194	T	C	36	3	N	27	N
Gm04	24415225	T	A	39	4	N	19	N
Gm04	24944394	A	G	60	11	N	78	N
Gm04	24971489	G	A	88	29	R	37	G
Gm04	25263560	G	A	39	4	N	43	N
Gm04	25351867	A	C	111	28	N	30	N
Gm04	25352068	A	G	94	59	T	73	K
Gm04	25353242	A	G	85	26	S	67	C
Gm04	25353276	T	C	81	24	M	47	A
Gm04	25353390	T	A	190	54	N	16	N
Gm04	25353414	C	T	111	28	N	138	N
Gm04	25353520	T	C	57	10	N	68	N
Gm04	25353551	A	G	17	5	R	23	A
Gm04	25354056	A	G	45	6	N	38	N
Gm04	25354224	A	G	110	49	T	38	K
Gm04	25354400	A	G	30	10	R	66	A
Gm04	25358407	C	T	54	9	N	78	N
Gm04	25504164	A	C	34	19	M	82	A
Gm04	25538393	A	C	48	7	N	70	N
Gm04	25538398	T	C	48	7	N	68	N
Gm04	25641998	C	T	21	7	Y	64	C
Gm04	25737182	A	C	39	4	N	45	N
Gm04	25903784	C	T	130	43	N	27	N
Gm04	26266719	A	T	42	5	N	56	N
Gm04	26816621	G	C	36	3	N	32	N
Gm04	27453266	A	G	36	3	N	40	N
Gm04	27619332	A	G	39	4	N	32	N
Gm04	27859499	A	G	48	7	N	66	N
Gm04	27859972	C	T	36	3	N	18	N
Gm04	27961625	T	C	48	7	N	59	N
Gm04	27985809	A	G	36	3	N	32	N
Gm04	28002783	C	A	48	7	N	53	N
Gm04	28138457	A	G	39	4	N	37	N
Gm04	28138458	T	C	39	4	N	43	N
Gm04	28566927	C	T	32	8	Y	89	C
Gm04	28664356	G	A	39	4	N	22	N
Gm04	28823546	T	C	14	20	G	28	S
Gm04	29078921	T	C	54	9	N	75	N
Gm04	29172244	A	C	15	5	M	44	A
Gm04	29726155	A	G	67	22	R	42	A
Gm04	30121589	C	T	72	15	N	42	N
Gm04	30229269	T	C	36	3	N	14	N
Gm04	30421551	C	T	39	4	N	40	N
Gm04	30733341	G	A	60	11	N	80	N
Gm04	30739571	T	G	87	20	N	66	N
Gm04	30745696	G	C	255	255	M	255	A
Gm04	30745771	A	G	44	15	K	22	T
Gm04	30745779	A	G	39	15	R	1	A
Gm04	30745788	T	G	40	15	K	35	T
Gm04	30762900	C	T	36	3	N	15	N
Gm04	31039478	A	G	128	51	N	52	N
Gm04	31161348	T	C	99	24	N	49	N
Gm04	31280597	T	G	54	9	N	39	N
Gm04	31280866	C	T	36	3	N	30	N
Gm04	31406983	T	A	36	3	N	9	N
Gm04	31418975	G	A	42	5	N	51	N
Gm04	31430569	C	T	42	5	N	55	N
Gm04	31581406	C	T	36	7	Y	45	C
Gm04	31655323	A	C	39	4	N	48	N
Gm04	31935259	C	T	39	4	N	47	N
Gm04	32165768	G	A	42	5	N	57	N
Gm04	32165898	C	T	36	3	N	33	N
Gm04	32166792	C	T	45	6	N	62	N
Gm04	32437954	C	T	42	5	N	56	N
Gm04	32676680	A	C	36	3	N	32	N
Gm04	32815517	C	T	34	13	Y	98	C
Gm04	32962504	T	C	39	4	N	47	N
Gm04	32986515	A	G	36	3	N	33	N
Gm04	33035774	C	T	39	4	N	45	N
Gm04	33398329	C	A	42	5	N	56	N
Gm04	33590469	A	G	60	11	N	79	N
Gm04	33633475	C	T	33	10	Y	7	C
Gm04	33668531	T	C	36	3	N	14	N
Gm04	33699684	G	A	48	7	N	71	N
Gm04	34918575	G	A	51	8	N	45	N
Gm04	35935156	T	G	39	4	N	45	N
Gm04	36137906	T	C	69	14	N	71	N
Gm04	36532596	A	G	45	6	N	49	N
Gm04	36631949	A	T	48	7	N	71	N
Gm04	36639248	C	G	45	6	N	59	N
Gm04	36684441	A	T	57	10	N	62	N
Gm04	36702497	T	C	36	3	N	30	N
Gm04	36702584	T	C	69	14	N	74	N
Gm04	36703143	C	T	48	7	N	69	N
Gm04	36713029	A	C	93	22	N	59	N
Gm04	36755613	A	C	36	3	N	32	N
Gm04	36806250	T	C	42	5	N	43	N
Gm04	36824193	T	C	60	11	N	81	N
Gm04	36824217	A	G	60	11	N	77	N
Gm04	36824238	A	C	33	11	M	81	A
Gm04	36838207	G	A	84	19	N	69	N
Gm04	36844211	A	G	54	9	N	64	N
Gm04	36844783	C	T	42	5	N	54	N
Gm04	36849318	A	T	98	69	A	88	W
Gm04	36849324	T	C	99	69	T	81	Y
Gm04	36849578	C	G	72	15	N	78	N
Gm04	36891018	T	C	42	5	N	23	N
Gm04	36902800	A	G	72	15	N	74	N
Gm04	36902821	A	G	39	4	N	52	N
Gm04	36986421	G	C	99	24	N	50	N
Gm04	37116661	A	G	54	9	N	33	N
Gm04	37116944	T	C	48	7	N	81	N
Gm04	37116960	T	A	36	3	N	35	N
Gm04	37144924	C	G	45	6	N	6	N
Gm04	37148361	T	G	30	10	K	76	T
Gm04	37190211	C	T	57	10	N	57	N
Gm04	37208004	G	A	111	28	N	36	N
Gm04	37208450	C	T	125	42	C	1	Y
Gm04	37242384	C	G	111	28	N	35	N
Gm04	37325815	A	G	96	23	N	52	N
Gm04	37400644	G	C	39	4	N	46	N
Gm04	37483623	T	A	12	4	W	31	T
Gm04	37511850	A	C	106	38	M	13	A
Gm04	37540059	A	G	87	20	N	23	N
Gm04	37574784	C	A	45	6	N	69	N
Gm04	37646134	T	G	36	3	N	28	N
Gm04	37666927	G	A	57	10	N	78	N
Gm04	37667173	T	A	36	3	N	32	N
Gm04	37801454	A	C	25	55	M	22	A
Gm04	37823463	A	G	64	37	R	36	A
Gm04	37900309	T	C	42	5	N	56	N
Gm04	37937326	A	C	84	19	N	26	N
Gm04	37946800	G	A	42	5	N	56	N
Gm04	38084766	A	G	72	43	R	11	A
Gm04	38084769	G	A	57	43	R	14	G
Gm04	38084826	A	R	0	14	G	42	A
Gm04	38091691	T	C	60	11	N	81	N
Gm04	38091709	A	G	75	16	N	114	N
Gm04	38098188	T	A	39	4	N	47	N
Gm04	38106172	C	G	57	10	N	81	N
Gm04	38109862	A	G	36	3	N	33	N
Gm04	38211858	T	C	51	8	N	74	N
Gm04	38228975	A	G	33	6	S	29	C
Gm04	38244860	C	G	42	5	N	44	N
Gm04	38247825	G	A	18	6	R	55	G
Gm04	38297175	T	A	36	3	N	28	N
Gm04	38306695	C	G	39	4	N	43	N
Gm04	38356491	G	T	81	18	N	73	N
Gm04	38356564	G	R	7	12	A	64	G
Gm04	38356569	T	Y	6	12	C	64	T
Gm04	38357419	C	T	42	5	N	39	N
Gm04	38367944	T	C	91	29	Y	7	T
Gm04	38381896	G	A	36	3	N	30	N
Gm04	38384087	A	G	51	8	N	77	N
Gm04	38391281	T	C	66	13	N	79	N
Gm04	38397414	T	C	36	3	N	33	N
Gm04	38436134	T	C	51	8	N	23	N
Gm04	38436976	C	T	54	9	N	77	N
Gm04	38468507	A	G	84	19	N	70	N
Gm04	38500486	A	G	48	7	N	72	N
Gm04	38589098	A	G	36	3	N	26	N
Gm04	38699903	G	T	160	50	N	18	N
Gm04	38793234	T	C	36	3	N	33	N
Gm04	38894429	C	T	36	3	N	30	N
Gm04	39007530	C	T	36	3	N	33	N
Gm04	39064934	G	A	36	3	N	32	N
Gm04	39088065	C	T	42	5	N	55	N
Gm04	39232740	C	T	132	35	N	6	N
Gm04	39254973	G	A	36	3	N	33	N
Gm04	39254992	C	A	36	3	N	32	N
Gm04	39313963	C	G	36	3	N	32	N
Gm04	39359098	C	T	39	4	N	45	N
Gm04	39378425	C	T	40	13	Y	84	C
Gm04	39383893	G	A	36	3	N	30	N
Gm04	39499358	G	A	96	23	N	54	N
Gm04	39537604	C	T	45	15	Y	84	C
Gm04	39537793	C	T	54	9	N	78	N
Gm04	39571989	A	G	45	6	N	65	N
Gm04	39612864	T	A	36	3	N	20	N
Gm04	39649470	T	C	123	32	N	20	N
Gm04	39705241	T	C	36	3	N	33	N
Gm04	39863591	A	C	36	3	N	22	N
Gm04	40179451	C	A	45	6	N	72	N
Gm04	40221710	G	T	54	9	N	73	N
Gm04	40312305	G	A	45	6	N	60	N
Gm04	40414776	T	C	57	10	N	63	N
Gm04	40449938	T	A	39	4	N	47	N
Gm04	40453335	G	C	29	5	M	48	A
Gm04	41307415	G	T	3	7	K	54	G
Gm04	41704581	A	T	63	12	N	83	N
Gm04	44516510	A	G	54	9	N	75	N
Gm04	44516543	G	A	255	107	N	69	N
Gm04	44516553	G	A	181	87	N	108	N
Gm04	44516633	A	G	87	20	N	148	N
Gm04	45320210	C	T	167	59	K	16	G
Gm04	46270032	G	C	57	10	N	76	N
Gm04	46273600	C	T	81	18	N	72	N
Gm04	46291264	C	A	39	4	N	47	N
Gm04	46315466	A	T	36	3	N	32	N
Gm04	46353321	T	C	132	45	N	31	N
Gm04	46413471	T	C	63	12	N	84	N
Gm04	47202489	A	G	120	31	N	113	N
Gm04	47274564	A	T	45	6	N	55	N
Gm04	47344251	C	T	36	3	N	33	N
Gm04	47347484	A	T	77	76	N	179	N
Gm04	47737451	A	G	92	29	K	126	T
Gm04	47737455	A	C	105	26	N	113	N
Gm04	47737501	A	G	63	12	N	116	N
Gm04	47737543	T	C	201	68	M	1	A
Gm04	48285684	A	C	24	8	M	76	A
Gm04	48285698	T	C	18	5	Y	37	T
Gm04	48285725	A	C	36	3	N	32	N
Gm05	257172	T	C	60	11	N	47	N
Gm05	399613	A	C	36	3	N	16	N
Gm05	531732	G	T	36	3	N	33	N
Gm05	532473	T	C	36	3	N	33	N
Gm05	545523	T	G	36	3	N	33	N
Gm05	948860	A	G	255	255	A	219	R
Gm05	948867	T	C	255	255	T	211	Y
Gm05	969382	G	A	39	4	N	45	N
Gm05	1019772	T	A	36	3	N	29	N
Gm05	1026881	T	C	45	6	N	68	N
Gm05	1069258	T	A	90	21	N	60	N
Gm05	1088862	A	C	93	22	N	56	N
Gm05	1156799	C	T	78	17	N	33	N
Gm05	1238051	A	G	36	3	N	13	N
Gm05	1339873	G	A	81	18	N	70	N
Gm05	1364586	T	C	36	3	N	29	N
Gm05	1420979	C	T	39	4	N	45	N
Gm05	1992936	A	T	36	3	N	7	N
Gm05	2067086	G	C	255	255	A	194	M
Gm05	2067105	A	G	255	255	A	255	R
Gm05	2752584	A	G	138	46	S	55	C
Gm05	2752677	T	C	124	49	M	124	A
Gm05	2752678	G	T	168	47	N	101	N
Gm05	2752746	T	C	42	14	Y	75	T
Gm05	2752756	A	C	41	13	M	72	A
Gm05	2752773	T	C	132	47	S	3	G
Gm05	2752813	T	C	29	10	Y	49	T
Gm05	2752851	A	G	36	3	N	28	N
Gm05	2837970	T	G	29	34	K	15	T
Gm05	10832725	T	C	96	23	N	135	N
Gm05	11205056	T	G	75	25	K	97	T
Gm05	11205092	T	C	69	20	Y	31	T
Gm05	11913930	G	A	60	11	N	46	N
Gm05	15718027	C	T	45	6	N	41	N
Gm05	17318665	G	A	14	8	R	34	G
Gm05	17318686	A	G	35	9	K	33	T
Gm05	18107934	A	C	69	47	G	63	S
Gm05	18107935	C	G	93	47	N	75	N
Gm05	18296663	T	C	141	81	N	130	N
Gm05	18297495	A	G	117	30	N	26	N
Gm05	18297519	A	G	60	11	N	11	N
Gm05	18297520	T	C	36	3	N	20	N
Gm05	18297761	A	G	135	78	C	88	S
Gm05	18297771	A	G	135	78	T	85	K
Gm05	18300728	T	C	39	4	N	51	N
Gm05	18300920	T	C	36	3	N	23	N
Gm05	18300942	T	C	51	8	N	98	N
Gm05	18300989	T	C	231	187	T	255	Y
Gm05	18310054	G	C	54	9	N	99	N
Gm05	20268884	A	R	64	42	G	1	A
Gm05	21835617	A	M	61	34	C	51	A
Gm05	21835643	C	T	39	4	N	52	N
Gm05	21864299	G	A	42	5	N	52	N
Gm05	21864320	A	G	48	7	N	88	N
Gm05	21864348	T	C	48	7	N	69	N
Gm05	21864807	A	G	36	3	N	32	N
Gm05	21864842	T	C	42	5	N	37	N
Gm05	21865343	T	C	39	4	N	43	N
Gm05	21865407	A	G	187	53	N	78	N
Gm05	21865573	A	G	45	6	N	64	N
Gm05	21865671	C	T	36	3	N	23	N
Gm05	21865798	A	G	75	16	N	137	N
Gm05	21865812	T	C	66	13	N	91	N
Gm05	21865833	A	G	48	7	N	72	N
Gm05	26402188	C	A	26	17	M	26	C
Gm05	26613743	A	G	42	5	N	51	N
Gm05	27377133	C	A	45	6	N	65	N
Gm05	28174120	C	T	45	6	N	65	N
Gm05	28650029	C	A	36	3	N	32	N
Gm05	29433388	A	T	252	255	A	255	W
Gm05	30190784	A	G	144	39	N	99	N
Gm05	30681214	A	C	31	9	M	17	A
Gm05	30681223	T	C	38	9	S	26	G
Gm05	30977611	T	A	36	3	N	14	N
Gm05	32209947	G	T	42	5	N	32	N
Gm05	32942564	A	G	45	6	N	62	N
Gm05	33277842	C	T	48	7	N	70	N
Gm05	34046658	C	T	39	4	N	47	N
Gm05	34920446	T	A	36	3	N	33	N
Gm05	34952760	G	A	39	4	N	47	N
Gm05	34977748	C	T	42	5	N	49	N
Gm05	35289442	T	G	30	5	K	38	T
Gm05	36730296	T	G	51	8	N	83	N
Gm05	36730313	T	G	45	6	N	45	N
Gm05	38586655	G	A	81	18	N	30	N
Gm05	38703433	T	C	36	3	N	31	N
Gm05	38718072	A	G	42	5	N	44	N
Gm05	38805640	A	G	39	4	N	38	N
Gm05	38870646	G	A	45	6	N	51	N
Gm05	39059777	C	T	36	3	N	33	N
Gm05	39118780	C	T	42	5	N	58	N
Gm05	39309244	A	T	51	8	N	77	N
Gm05	39342133	A	G	39	4	N	40	N
Gm05	39342137	T	G	39	4	N	44	N
Gm05	39393115	C	G	31	5	K	21	T
Gm05	39398560	A	C	39	4	N	47	N
Gm05	39424793	G	C	48	7	N	72	N
Gm05	39437159	A	G	128	43	N	29	N
Gm05	39437191	T	A	102	25	N	48	N
Gm05	39443390	C	G	36	3	N	33	N
Gm05	39531924	C	T	54	9	N	78	N
Gm05	39569921	C	A	39	4	N	47	N
Gm05	39622250	T	A	51	8	N	75	N
Gm05	39643689	A	G	36	3	N	24	N
Gm05	39714046	G	A	36	3	N	26	N
Gm05	39716423	C	T	45	6	N	64	N
Gm05	39716935	T	C	12	4	Y	31	T
Gm05	40056701	T	C	39	4	N	40	N
Gm05	40139931	A	G	36	3	N	33	N
Gm05	40155292	A	G	127	44	N	32	N
Gm05	40306398	A	G	39	4	N	37	N
Gm05	40325450	G	A	39	13	R	85	G
Gm05	40433927	C	T	54	9	N	76	N
Gm05	40450163	C	T	36	3	N	33	N
Gm05	40474260	C	G	91	218	T	255	K
Gm05	40474268	G	A	167	218	N	255	N
Gm05	40508346	C	T	69	14	N	79	N
Gm05	40530556	C	G	42	5	N	44	N
Gm05	40586567	A	T	39	4	N	47	N
Gm05	40598897	T	A	39	4	N	48	N
Gm05	40615896	G	T	48	7	N	70	N
Gm05	40709027	G	C	39	4	N	35	N
Gm05	40709048	A	G	39	4	N	3	N
Gm05	41037094	T	C	36	3	N	25	N
Gm06	1106068	A	T	135	36	N	92	N
Gm06	1106087	T	C	191	130	G	183	S
Gm06	1106114	T	C	82	111	N	255	N
Gm06	1106156	T	C	57	10	N	59	N
Gm06	1106312	A	G	45	6	N	44	N
Gm06	2613681	T	A	36	3	N	28	N
Gm06	2695041	G	A	255	255	N	255	N
Gm06	3078548	A	G	45	6	N	32	N
Gm06	3216977	A	C	60	11	N	78	N
Gm06	4259567	G	A	36	3	N	32	N
Gm06	5299554	T	C	57	10	N	80	N
Gm06	5594633	A	C	60	17	M	2	A
Gm06	5693170	C	T	42	11	K	39	G
Gm06	6133600	T	C	42	5	N	54	N
Gm06	6587039	A	G	48	7	N	33	N
Gm06	6587226	A	G	31	8	S	47	C
Gm06	6973271	C	G	15	5	S	28	C
Gm06	7087004	G	C	54	9	N	78	N
Gm06	7762067	G	T	36	3	N	32	N
Gm06	8361870	A	T	39	4	N	20	N
Gm06	8363551	C	T	36	3	N	32	N
Gm06	8363853	C	G	36	3	N	32	N
Gm06	8826632	A	G	54	9	N	61	N
Gm06	11476473	T	C	63	12	N	84	N
Gm06	11487658	T	C	132	35	N	3	N
Gm06	11599585	T	G	45	6	N	16	N
Gm06	12243803	G	C	39	4	N	45	N
Gm06	12268894	A	G	51	8	N	70	N
Gm06	12345715	G	A	51	8	N	9	N
Gm06	12372637	T	A	36	3	N	33	N
Gm06	12433316	C	A	45	6	N	65	N
Gm06	12479826	A	G	51	8	N	77	N
Gm06	12940933	G	T	16	5	K	44	G
Gm06	12986410	A	G	84	19	N	67	N
Gm06	13014565	A	G	90	21	N	111	N
Gm06	13176003	A	G	60	11	N	48	N
Gm06	13203038	C	T	36	3	N	32	N
Gm06	13249430	G	A	36	3	N	29	N
Gm06	13351061	C	T	51	8	N	72	N
Gm06	13396954	G	A	36	3	N	20	N
Gm06	13479915	A	G	51	8	N	73	N
Gm06	13660271	A	G	39	11	K	67	T
Gm06	13660274	T	A	38	11	M	52	C
Gm06	13703184	A	G	36	3	N	31	N
Gm06	13718950	T	C	72	15	N	77	N
Gm06	13827115	T	C	45	6	N	64	N
Gm06	13874204	A	C	35	12	Y	44	T
Gm06	13966900	T	A	36	3	N	17	N
Gm06	14095044	G	A	36	3	N	27	N
Gm06	14109774	G	T	36	3	N	32	N
Gm06	14122466	T	C	39	4	N	31	N
Gm06	14191855	T	C	36	3	N	17	N
Gm06	14246793	A	G	51	8	N	37	N
Gm06	14268909	A	G	42	5	N	55	N
Gm06	14311378	C	T	36	3	N	33	N
Gm06	14385731	A	G	36	3	N	32	N
Gm06	14492931	A	C	132	46	N	33	N
Gm06	14573472	A	G	27	9	R	68	A
Gm06	14662537	C	T	36	3	N	28	N
Gm06	14662561	C	T	36	3	N	33	N
Gm06	14684908	T	A	39	4	N	47	N
Gm06	14764168	C	T	39	4	N	45	N
Gm06	14783377	A	G	48	7	N	72	N
Gm06	14794660	T	A	36	3	N	33	N
Gm06	14868563	C	A	45	6	N	65	N
Gm06	15002079	C	G	36	3	N	31	N
Gm06	15040168	G	A	42	5	N	56	N
Gm06	15102876	T	G	36	3	N	33	N
Gm06	15115701	T	C	60	11	N	73	N
Gm06	15201256	A	G	51	8	N	43	N
Gm06	15201373	T	G	48	7	N	60	N
Gm06	15201482	A	G	92	38	R	23	A
Gm06	15215240	C	A	39	4	N	45	N
Gm06	15242427	T	A	48	7	N	71	N
Gm06	15515771	C	A	72	15	N	78	N
Gm06	15554872	T	C	96	23	N	56	N
Gm06	15554886	T	C	96	23	N	16	N
Gm06	15724371	A	G	39	4	N	44	N
Gm06	15745783	C	T	51	8	N	65	N
Gm06	15786623	T	A	36	3	N	16	N
Gm06	15950459	A	G	39	4	N	47	N
Gm06	15951814	A	C	45	6	N	34	N
Gm06	15998285	A	C	39	4	N	47	N
Gm06	16016057	T	C	12	4	Y	28	T
Gm06	16031442	A	G	55	15	R	43	A
Gm06	16054660	G	A	57	10	N	82	N
Gm06	16079450	C	T	63	12	N	75	N
Gm06	16108950	T	C	42	5	N	53	N
Gm06	16248311	C	A	114	29	N	31	N
Gm06	16251320	C	A	36	3	N	32	N
Gm06	17891029	C	A	36	23	M	23	C
Gm06	18096975	T	A	146	55	R	85	G
Gm06	18096984	T	C	121	55	M	93	A
Gm06	18241380	T	C	39	4	N	23	N
Gm06	20542016	A	R	8	10	G	47	A
Gm06	22580647	G	T	40	10	N	17	N
Gm06	22580665	T	C	82	30	M	115	A
Gm06	23832897	T	G	84	19	N	103	N
Gm06	23832926	T	C	39	4	N	30	N
Gm06	25148000	C	T	36	3	N	12	N
Gm06	29549560	A	G	56	19	K	117	T
Gm06	29549586	T	G	51	8	N	1	N
Gm06	29549614	G	A	84	19	N	103	N
Gm06	29549704	C	T	161	78	N	100	N
Gm06	30660286	T	G	18	5	K	38	T
Gm06	31610915	G	A	51	8	N	57	N
Gm06	31610922	T	G	51	8	N	37	N
Gm06	33914161	A	G	81	18	N	103	N
Gm06	34211501	G	T	34	10	K	35	G
Gm06	37659206	T	C	33	6	Y	51	T
Gm06	37932948	T	C	84	19	N	46	N
Gm06	38226957	T	C	28	6	Y	21	T
Gm06	42091379	T	C	18	6	Y	36	T
Gm06	43963659	T	C	39	4	N	18	N
Gm06	44181881	A	G	23	9	R	20	A
Gm06	44232924	G	C	17	5	S	28	G
Gm06	45069626	A	C	62	25	M	29	A
Gm06	46097019	A	G	48	7	N	32	N
Gm06	46570491	T	C	49	19	M	92	A
Gm06	46570759	G	T	134	54	K	12	G
Gm06	48379269	C	T	102	25	N	40	N
Gm06	48849167	A	T	36	3	N	30	N
Gm06	49840099	T	C	40	81	Y	8	T
Gm07	235179	A	M	14	8	C	35	A
Gm07	872075	A	C	36	3	N	22	N
Gm07	872079	T	C	36	3	N	14	N
Gm07	1091039	G	C	51	8	N	50	N
Gm07	1171300	C	A	124	47	N	44	N
Gm07	2747198	C	T	57	10	N	82	N
Gm07	2768986	G	A	45	6	N	60	N
Gm07	2916888	G	A	129	34	N	13	N
Gm07	2973683	C	T	36	3	N	31	N
Gm07	2997726	T	G	60	11	N	60	N
Gm07	3017908	G	A	45	6	N	42	N
Gm07	3032093	T	C	39	4	N	38	N
Gm07	3097713	C	T	39	4	N	46	N
Gm07	3250998	T	C	36	3	N	33	N
Gm07	3348102	G	A	63	12	N	69	N
Gm07	3348131	T	C	78	17	N	74	N
Gm07	3393727	C	T	36	3	N	32	N
Gm07	4438774	G	C	36	3	N	33	N
Gm07	5306638	A	G	255	255	A	255	R
Gm07	5521586	A	G	36	3	N	20	N
Gm07	5521748	T	C	54	9	N	75	N
Gm07	5544930	C	T	33	6	K	55	G
Gm07	5580352	G	A	39	4	N	46	N
Gm07	5588333	C	T	30	13	Y	49	C
Gm07	5598893	A	C	17	6	M	53	A
Gm07	5602544	A	G	34	9	R	51	A
Gm07	5625127	A	W	33	9	T	13	A
Gm07	5641272	C	A	120	31	N	23	N
Gm07	5692576	C	S	52	30	C	15	G
Gm07	5737923	C	G	19	6	S	33	C
Gm07	5743318	G	K	12	20	T	42	G
Gm07	5758165	C	T	48	7	N	71	N
Gm07	5763021	G	A	39	4	N	43	N
Gm07	5924587	A	G	36	3	N	33	N
Gm07	5955016	C	A	39	4	N	45	N
Gm07	6258493	G	A	36	3	N	29	N
Gm07	6264709	C	T	51	8	N	76	N
Gm07	6305743	C	A	36	3	N	31	N
Gm07	6410945	T	A	16	4	W	27	T
Gm07	6417686	A	G	39	4	N	17	N
Gm07	6446492	G	A	36	3	N	33	N
Gm07	6448606	G	A	28	4	R	29	G
Gm07	6506042	A	C	45	6	N	65	N
Gm07	6512002	T	C	39	4	N	37	N
Gm07	6532541	T	A	36	3	N	23	N
Gm07	6532546	G	T	36	3	N	24	N
Gm07	6644838	C	T	36	3	N	25	N
Gm07	6711665	T	A	36	3	N	31	N
Gm07	6775855	A	G	132	45	N	31	N
Gm07	6776961	C	T	39	4	N	47	N
Gm07	6778454	T	C	39	4	N	47	N
Gm07	6807058	A	T	42	5	N	43	N
Gm07	6815831	T	G	36	3	N	33	N
Gm07	6912617	A	G	51	8	N	72	N
Gm07	6969070	C	A	39	4	N	41	N
Gm07	6972378	C	T	48	7	N	16	N
Gm07	6985472	T	C	116	56	T	53	Y
Gm07	6994774	G	A	132	46	N	34	N
Gm07	7100874	T	G	48	7	N	70	N
Gm07	7162371	T	C	255	255	G	255	S
Gm07	7162663	A	G	66	13	N	26	N
Gm07	7162903	G	A	69	14	N	11	N
Gm07	7162924	A	G	57	19	R	77	A
Gm07	7188171	G	A	54	9	N	78	N
Gm07	7207851	A	C	78	23	M	67	A
Gm07	7207929	A	C	30	5	M	21	A
Gm07	7417528	C	T	66	13	N	81	N
Gm07	7418509	C	T	57	10	N	75	N
Gm07	7713197	C	T	42	5	N	56	N
Gm07	7727928	T	C	100	41	Y	14	T
Gm07	7727951	C	T	100	41	Y	13	C
Gm07	7761175	A	G	138	37	N	0	N
Gm07	7793053	C	G	48	7	N	71	N
Gm07	7866354	A	G	39	4	N	45	N
Gm07	7868069	T	G	11	18	K	70	T
Gm07	7906657	C	G	21	7	S	64	C
Gm07	7983128	C	T	39	4	N	48	N
Gm07	9048587	T	G	29	4	K	22	T
Gm07	9048598	G	T	39	4	N	26	N
Gm07	13188529	C	T	39	4	N	48	N
Gm07	14653309	T	C	57	10	N	65	N
Gm07	15151140	T	C	66	13	N	128	N
Gm07	15151167	G	A	51	8	N	78	N
Gm07	15880257	T	C	36	3	N	33	N
Gm07	16307044	C	A	42	5	N	24	N
Gm07	16451394	C	T	51	8	N	67	N
Gm07	16471073	A	T	64	23	W	65	A
Gm07	16482612	T	C	69	14	N	103	N
Gm07	16532851	C	T	36	3	N	32	N
Gm07	16612597	A	T	36	3	N	26	N
Gm07	16817613	C	T	36	3	N	19	N
Gm07	17009168	T	C	100	33	N	27	N
Gm07	17159879	G	A	39	4	N	45	N
Gm07	17206614	C	A	35	7	W	63	T
Gm07	17244059	T	A	36	3	N	33	N
Gm07	17357493	T	A	51	17	W	72	T
Gm07	17609966	C	A	57	22	M	39	C
Gm07	17615242	C	T	36	3	N	32	N
Gm07	17651344	C	T	60	11	N	82	N
Gm07	17660495	C	T	116	58	C	58	Y
Gm07	17682555	C	T	36	3	N	33	N
Gm07	18179553	T	A	118	144	T	255	W
Gm07	18192780	G	T	45	6	N	60	N
Gm07	18251966	A	C	36	3	N	33	N
Gm07	18314566	A	C	78	17	N	121	N
Gm07	18610749	A	G	36	3	N	15	N
Gm07	18991550	A	T	36	3	N	29	N
Gm07	19071703	T	C	39	4	N	45	N
Gm07	19071725	G	A	39	4	N	37	N
Gm07	19212078	C	T	36	3	N	30	N
Gm07	19212421	C	T	68	25	K	40	G
Gm07	19914084	A	G	144	114	A	195	R
Gm07	20068041	T	A	21	6	W	21	T
Gm07	21697352	T	Y	40	37	T	34	C
Gm07	21697361	C	Y	40	37	C	32	T
Gm07	22391468	A	G	36	3	N	16	N
Gm07	22774291	A	G	36	3	N	32	N
Gm07	30105892	G	A	36	3	N	24	N
Gm07	31237098	C	T	255	255	A	255	W
Gm07	34204245	T	C	29	7	Y	48	T
Gm07	35470928	G	C	39	4	N	45	N
Gm07	35479155	T	A	36	3	N	17	N
Gm07	35840653	C	G	66	13	N	81	N
Gm07	35919275	T	A	36	3	N	33	N
Gm07	35926666	C	G	36	3	N	33	N
Gm07	35930547	T	C	45	6	N	51	N
Gm07	35935763	A	C	51	8	N	77	N
Gm07	36016520	A	G	81	18	N	58	N
Gm07	36016528	A	G	60	18	R	68	A
Gm07	36050382	A	C	60	11	N	71	N
Gm07	36099843	T	C	79	28	Y	48	T
Gm07	36099865	C	T	84	28	Y	49	C
Gm07	36121081	A	T	42	5	N	57	N
Gm07	36164207	G	A	36	3	N	24	N
Gm07	36176937	T	C	39	4	N	32	N
Gm07	36177968	G	A	39	4	N	47	N
Gm07	36371792	A	G	39	4	N	34	N
Gm07	36725057	A	T	39	4	N	41	N
Gm07	36837863	C	G	33	6	K	16	T
Gm07	36843376	A	T	57	10	N	82	N
Gm07	36901122	T	A	36	3	N	30	N
Gm07	36914174	A	T	39	4	N	39	N
Gm07	36919670	G	A	45	6	N	65	N
Gm07	36938531	C	T	36	3	N	33	N
Gm07	36959086	C	T	48	7	N	71	N
Gm07	37097096	G	A	45	6	N	54	N
Gm07	37204304	C	T	36	3	N	30	N
Gm07	37215930	T	A	36	3	N	19	N
Gm07	37547387	A	G	84	19	N	132	N
Gm07	37775804	T	G	42	5	N	34	N
Gm07	37916438	G	A	45	6	N	61	N
Gm07	38003577	C	T	51	8	N	73	N
Gm07	38127892	G	A	51	8	N	72	N
Gm07	38145067	C	T	39	4	N	26	N
Gm07	38145106	C	T	57	10	N	80	N
Gm07	38623939	A	G	249	185	N	255	N
Gm07	38623972	A	G	39	4	N	34	N
Gm07	39074343	C	T	114	29	N	31	N
Gm07	39142174	G	T	42	5	N	66	N
Gm07	39211000	T	C	36	3	N	5	N
Gm07	39211142	T	G	84	19	N	68	N
Gm07	39213946	G	A	42	5	N	54	N
Gm07	40004100	T	C	41	41	T	12	Y
Gm07	40314318	T	A	36	10	M	80	C
Gm07	40891731	C	A	31	6	M	24	C
Gm07	41278556	G	C	36	3	N	27	N
Gm07	41348382	T	G	36	7	K	14	T
Gm07	43991723	A	G	54	9	N	106	N
Gm08	999708	T	C	108	27	N	29	N
Gm08	999720	G	A	123	58	N	79	N
Gm08	1341693	A	G	36	3	N	20	N
Gm08	1341706	A	C	36	3	N	31	N
Gm08	1805716	A	G	96	23	N	91	N
Gm08	1805737	A	G	45	6	N	67	N
Gm08	1805886	G	C	45	6	N	64	N
Gm08	1805938	C	G	75	16	N	78	N
Gm08	1895277	T	C	51	8	N	77	N
Gm08	1903697	A	G	45	6	N	65	N
Gm08	1931683	C	T	75	16	N	69	N
Gm08	2134096	C	T	51	8	N	77	N
Gm08	2134346	T	A	57	10	N	79	N
Gm08	2248435	C	G	42	5	N	6	N
Gm08	2340320	T	A	48	7	N	69	N
Gm08	2354698	G	C	42	5	N	25	N
Gm08	2354943	G	A	42	5	N	53	N
Gm08	2427579	G	T	36	3	N	32	N
Gm08	2427580	A	C	36	3	N	31	N
Gm08	2430132	T	C	33	14	Y	17	T
Gm08	2579499	T	A	36	3	N	32	N
Gm08	2581418	G	T	36	3	N	32	N
Gm08	2657827	C	G	36	3	N	29	N
Gm08	2663975	T	C	39	4	N	45	N
Gm08	2940924	G	C	129	34	N	12	N
Gm08	3069004	T	A	43	10	M	78	C
Gm08	3071757	T	G	42	5	N	54	N
Gm08	3090831	C	A	36	3	N	9	N
Gm08	3304106	G	A	59	16	R	83	G
Gm08	3316800	C	A	7	10	M	65	C
Gm08	3330929	A	T	41	28	W	64	A
Gm08	3372791	C	T	36	3	N	33	N
Gm08	4802080	T	C	93	22	N	57	N
Gm08	4804157	G	C	48	7	N	64	N
Gm08	4956476	A	T	42	5	N	56	N
Gm08	5036541	T	G	39	4	N	24	N
Gm08	5140506	A	G	42	5	N	52	N
Gm08	5192857	T	G	87	20	N	65	N
Gm08	5527312	A	C	32	10	M	13	A
Gm08	9345963	T	G	6	9	K	63	T
Gm08	9381390	C	T	37	73	Y	10	C
Gm08	9985882	A	G	36	3	N	32	N
Gm08	10071588	C	A	39	4	N	35	N
Gm08	10071590	C	G	39	4	N	28	N
Gm08	10714516	T	A	36	3	N	32	N
Gm08	10721066	C	G	30	5	K	15	T
Gm08	11190884	A	G	36	3	N	31	N
Gm08	11971233	C	T	128	130	N	255	N
Gm08	11971339	T	C	57	10	N	100	N
Gm08	12395610	G	A	36	3	N	28	N
Gm08	13564471	A	G	48	63	N	168	N
Gm08	16918586	A	G	54	9	N	95	N
Gm08	18754036	T	C	84	19	N	41	N
Gm08	18768792	T	G	45	6	N	9	N
Gm08	18768804	T	C	54	9	N	37	N
Gm08	18771927	T	C	51	8	N	93	N
Gm08	18771947	T	C	36	3	N	36	N
Gm08	18805455	G	T	36	3	N	32	N
Gm08	19154402	G	T	88	29	C	5	Y
Gm08	19165262	T	A	147	188	N	255	N
Gm08	19267930	T	C	75	16	N	52	N
Gm08	19267939	T	C	75	16	N	64	N
Gm08	19267963	T	C	78	17	N	83	N
Gm08	19267994	A	G	72	15	N	80	N
Gm08	19987661	A	G	96	23	N	168	N
Gm08	20468524	T	C	48	7	N	69	N
Gm08	20844590	A	C	36	3	N	24	N
Gm08	21229329	A	G	133	145	N	255	N
Gm08	21361758	A	C	42	5	N	25	N
Gm08	21416916	A	T	78	17	N	74	N
Gm08	21531942	G	A	36	3	N	34	N
Gm08	21533673	A	G	36	3	N	32	N
Gm08	21883787	G	A	36	3	N	32	N
Gm08	21958019	G	T	42	5	N	57	N
Gm08	21959186	C	T	48	7	N	52	N
Gm08	21977768	T	C	36	3	N	33	N
Gm08	21982231	C	T	45	6	N	63	N
Gm08	21997913	T	C	75	16	N	70	N
Gm08	22016488	A	G	36	3	N	33	N
Gm08	22293234	C	T	61	59	C	79	Y
Gm08	22564556	G	A	36	3	N	33	N
Gm08	22568030	T	C	36	3	N	37	N
Gm08	22568033	T	C	36	3	N	38	N
Gm08	22632724	A	G	54	9	N	65	N
Gm08	22639897	G	A	108	27	N	39	N
Gm08	23939641	T	C	54	9	N	74	N
Gm08	24443475	A	G	66	13	N	66	N
Gm08	24574784	T	Y	76	255	T	8	C
Gm08	30115417	A	G	87	20	N	109	N
Gm08	31764417	T	C	39	4	N	48	N
Gm08	31764562	A	G	39	4	N	40	N
Gm08	31764567	T	C	36	3	N	34	N
Gm08	31765300	T	C	45	6	N	91	N
Gm08	31765483	T	C	1	33	Y	67	T
Gm08	31765833	T	C	36	3	N	5	N
Gm08	31766690	T	A	42	5	N	57	N
Gm08	31766856	T	C	36	3	N	33	N
Gm08	31766888	A	G	36	3	N	40	N
Gm08	31767398	A	W	46	15	A	36	T
Gm08	31767446	G	A	4	25	R	89	G
Gm08	31767457	A	G	80	25	R	97	A
Gm08	31767847	C	G	36	3	N	31	N
Gm08	34084472	T	G	36	3	N	8	N
Gm08	34240446	A	G	51	8	N	4	N
Gm08	34240453	T	C	45	6	N	13	N
Gm08	34684935	T	C	255	98	N	34	N
Gm08	34684952	T	G	34	40	C	80	S
Gm08	34700970	C	G	39	4	N	7	N
Gm08	36304827	A	G	117	30	N	52	N
Gm08	36304845	C	T	135	36	N	68	N
Gm08	43852840	A	G	42	5	N	44	N
Gm08	44033932	T	C	36	3	N	32	N
Gm08	44033976	T	C	38	10	Y	80	T
Gm08	46935289	A	G	40	9	K	88	T
Gm09	480651	C	G	39	4	N	45	N
Gm09	540235	G	C	75	16	N	77	N
Gm09	705981	G	C	42	5	N	56	N
Gm09	893034	A	G	36	3	N	31	N
Gm09	1388430	T	C	42	5	N	23	N
Gm09	1395486	C	G	42	14	S	134	C
Gm09	1395493	A	G	39	13	R	132	A
Gm09	1673636	A	G	39	4	N	39	N
Gm09	1678933	A	G	36	3	N	27	N
Gm09	1695806	G	C	39	4	N	24	N
Gm09	1828841	A	G	69	14	N	79	N
Gm09	1879713	T	G	36	3	N	32	N
Gm09	1880216	G	A	36	3	N	33	N
Gm09	2551206	G	T	39	4	N	41	N
Gm09	2551370	C	G	39	4	N	43	N
Gm09	2638607	T	A	48	7	N	67	N
Gm09	2806123	A	C	42	5	N	56	N
Gm09	2847169	G	T	39	4	N	43	N
Gm09	3217964	C	T	63	12	N	79	N
Gm09	3241607	G	K	12	13	T	64	G
Gm09	3245515	A	G	131	238	A	255	R
Gm09	3245525	T	A	132	238	T	255	W
Gm09	3245966	C	T	28	4	Y	27	C
Gm09	3308414	A	G	36	3	N	24	N
Gm09	3440469	A	C	36	3	N	14	N
Gm09	3536229	A	G	255	255	K	63	T
Gm09	3536268	A	G	80	34	K	78	T
Gm09	3536275	T	C	114	38	N	27	N
Gm09	3536315	T	C	69	47	T	72	Y
Gm09	3572734	G	A	33	10	R	80	G
Gm09	5124453	G	C	39	4	N	47	N
Gm09	5237117	T	C	16	5	Y	30	T
Gm09	5241312	A	G	57	10	N	63	N
Gm09	5317343	G	C	17	4	S	27	G
Gm09	5471584	A	C	36	3	N	9	N
Gm09	5537527	C	T	36	3	N	33	N
Gm09	5550619	G	A	54	9	N	69	N
Gm09	5557646	A	C	16	14	M	50	A
Gm09	5612955	T	C	36	3	N	26	N
Gm09	5833798	T	C	39	4	N	28	N
Gm09	5842333	A	G	36	3	N	21	N
Gm09	5861365	T	C	51	8	N	74	N
Gm09	5937256	C	T	36	3	N	33	N
Gm09	6003538	T	C	60	11	N	80	N
Gm09	6157901	G	A	42	5	N	55	N
Gm09	6174484	G	C	36	3	N	28	N
Gm09	8371836	C	T	28	9	Y	22	C
Gm09	8936730	T	A	78	17	N	36	N
Gm09	8937349	C	T	42	5	N	42	N
Gm09	9019976	G	A	78	17	N	122	N
Gm09	9020020	G	A	39	4	N	47	N
Gm09	9051934	T	C	36	3	N	13	N
Gm09	9051953	G	C	36	3	N	34	N
Gm09	9187906	G	A	39	4	N	43	N
Gm09	9255614	T	C	36	3	N	30	N
Gm09	9458968	T	C	42	5	N	57	N
Gm09	9499260	C	T	36	3	N	32	N
Gm09	9600520	C	T	51	8	N	76	N
Gm09	9671841	G	A	39	4	N	47	N
Gm09	9725554	T	A	75	16	N	79	N
Gm09	9751139	G	A	51	8	N	76	N
Gm09	10012372	C	A	36	3	N	32	N
Gm09	10205387	T	C	61	25	Y	22	T
Gm09	10577589	C	G	42	33	S	1	C
Gm09	10586715	T	C	45	6	N	60	N
Gm09	10586729	T	G	45	6	N	51	N
Gm09	10586766	C	T	100	92	C	132	Y
Gm09	10630218	C	T	57	10	N	82	N
Gm09	10671468	A	G	51	8	N	56	N
Gm09	10740573	G	T	39	4	N	47	N
Gm09	10795216	T	C	42	5	N	46	N
Gm09	10795235	T	C	48	7	N	67	N
Gm09	10795437	T	C	36	3	N	40	N
Gm09	10828496	A	G	36	3	N	12	N
Gm09	10894036	C	T	99	34	Y	20	C
Gm09	10894050	T	A	102	34	W	12	T
Gm09	11433656	T	C	99	24	N	37	N
Gm09	11530868	G	A	36	3	N	21	N
Gm09	11545890	A	G	36	3	N	17	N
Gm09	11651402	G	A	36	3	N	33	N
Gm09	11683154	C	T	39	4	N	47	N
Gm09	12126019	T	C	217	117	A	115	M
Gm09	12356232	G	A	21	7	R	30	G
Gm09	13076711	T	C	57	21	Y	30	T
Gm09	14011535	A	R	41	11	A	0	G
Gm09	14011538	C	Y	40	12	T	8	C
Gm09	14011567	G	T	45	6	N	65	N
Gm09	14081325	C	T	36	3	N	28	N
Gm09	15080047	G	A	60	11	N	82	N
Gm09	15653732	T	C	47	26	T	8	Y
Gm09	18604308	A	T	57	10	N	68	N
Gm09	18607453	A	C	87	20	N	62	N
Gm09	18637250	T	C	36	3	N	32	N
Gm09	18821241	A	G	39	4	N	40	N
Gm09	20301809	A	G	114	29	N	32	N
Gm09	20433108	T	C	122	116	A	228	M
Gm09	20845749	G	T	75	24	K	57	G
Gm09	24814281	C	T	36	3	N	31	N
Gm09	25254108	A	G	39	4	N	38	N
Gm09	25848185	A	G	48	7	N	65	N
Gm09	26189174	G	C	48	7	N	25	N
Gm09	26189192	T	Y	46	13	T	6	C
Gm09	26189257	T	C	36	3	N	29	N
Gm09	26206611	A	M	71	35	C	22	A
Gm09	26206613	T	Y	73	35	C	9	T
Gm09	27324129	T	G	29	7	K	17	T
Gm09	27324130	G	A	32	7	R	25	G
Gm09	27974652	A	G	36	3	N	33	N
Gm09	28191521	A	G	51	8	N	77	N
Gm09	30602959	C	T	90	21	N	55	N
Gm09	30602966	G	A	45	21	R	69	G
Gm09	30680825	A	G	57	10	N	60	N
Gm09	30680830	T	C	45	6	N	35	N
Gm09	30680929	A	C	117	88	N	175	N
Gm09	30682654	A	G	83	40	N	64	N
Gm09	30683037	T	C	188	146	G	236	S
Gm09	30683254	A	G	39	4	N	46	N
Gm09	30684927	A	G	187	84	T	34	K
Gm09	30685220	A	G	42	5	N	31	N
Gm09	30911134	C	T	36	3	N	33	N
Gm09	30962937	A	G	60	11	N	81	N
Gm09	30965103	T	C	75	16	N	67	N
Gm09	30988509	T	G	36	3	N	19	N
Gm09	31038560	G	C	135	36	N	3	N
Gm09	31057826	A	G	60	11	N	67	N
Gm09	31294926	C	T	51	8	N	77	N
Gm09	31332166	C	T	43	14	K	80	G
Gm09	31351666	T	C	36	3	N	38	N
Gm09	31363166	A	T	36	3	N	33	N
Gm09	31373518	C	T	54	9	N	79	N
Gm09	31398100	G	T	42	5	N	50	N
Gm09	31478262	C	G	36	3	N	12	N
Gm09	31494250	C	T	39	4	N	43	N
Gm09	31752837	A	C	51	8	N	73	N
Gm09	32069276	T	C	119	54	T	43	Y
Gm09	32827252	A	G	60	11	N	85	N
Gm09	33258732	T	C	60	11	N	83	N
Gm09	33301170	T	C	66	13	N	77	N
Gm09	33361971	G	T	39	4	N	46	N
Gm09	33367971	T	C	103	92	T	129	Y
Gm09	33381271	T	A	78	30	W	7	T
Gm09	33387439	T	C	39	4	N	45	N
Gm09	33510104	A	G	36	3	N	29	N
Gm09	33575943	G	A	57	10	N	75	N
Gm09	33582631	A	C	17	4	M	36	A
Gm09	33824063	G	T	38	14	W	83	A
Gm09	34075953	G	T	39	4	N	47	N
Gm09	34124933	G	A	125	55	N	67	N
Gm09	34214987	C	T	36	3	N	16	N
Gm09	34273228	C	T	36	3	N	18	N
Gm09	34338043	T	C	36	3	N	31	N
Gm09	34405702	G	A	48	7	N	62	N
Gm09	34408307	T	C	45	6	N	58	N
Gm09	34429174	T	G	42	5	N	49	N
Gm09	34429341	C	A	126	33	N	17	N
Gm09	34430657	G	A	36	3	N	32	N
Gm09	34452223	T	C	84	19	N	68	N
Gm09	34458649	T	C	39	4	N	26	N
Gm09	34543890	C	T	39	4	N	45	N
Gm09	34573269	G	T	51	8	N	71	N
Gm09	34573279	G	A	51	8	N	34	N
Gm09	34573306	A	G	96	23	N	57	N
Gm09	34581650	G	A	36	3	N	30	N
Gm09	34787246	G	A	102	25	N	49	N
Gm09	34791746	T	C	72	24	Y	64	T
Gm09	34854179	G	A	42	5	N	56	N
Gm09	34877214	T	C	51	8	N	63	N
Gm09	34877673	G	A	122	47	G	20	R
Gm09	34901479	A	C	45	6	N	61	N
Gm09	35064889	T	G	66	13	N	112	N
Gm09	35103363	C	Y	0	7	T	46	C
Gm09	35108875	G	A	36	3	N	33	N
Gm09	35117479	C	T	28	9	Y	67	C
Gm09	35140017	T	C	72	15	N	50	N
Gm09	35147268	A	T	39	4	N	47	N
Gm09	35323662	T	C	54	9	N	68	N
Gm09	35469625	C	T	48	7	N	71	N
Gm09	35516641	C	Y	21	12	T	51	C
Gm09	35567042	G	A	106	88	G	133	R
Gm09	35587258	G	A	48	7	N	71	N
Gm09	35594399	G	A	45	6	N	65	N
Gm09	35625159	G	T	39	4	N	47	N
Gm09	35697148	T	A	81	18	N	70	N
Gm09	35738509	A	T	45	6	N	65	N
Gm09	35766939	A	C	45	6	N	63	N
Gm09	35818721	G	T	0	6	K	40	G
Gm09	35849310	G	A	51	8	N	75	N
Gm09	35856377	T	C	36	3	N	32	N
Gm09	35880006	A	G	36	3	N	33	N
Gm09	35893970	G	A	36	3	N	33	N
Gm09	35946159	A	G	39	9	K	69	T
Gm09	36000284	T	A	36	3	N	24	N
Gm09	36034669	C	M	22	16	A	40	C
Gm09	36034683	A	G	45	17	R	20	A
Gm09	36095168	C	T	36	3	N	31	N
Gm09	36195735	C	T	45	6	N	60	N
Gm09	36233800	C	T	36	3	N	33	N
Gm09	36292557	G	A	39	4	N	37	N
Gm09	36335288	T	A	36	3	N	27	N
Gm09	36655699	A	G	42	5	N	57	N
Gm09	36701779	T	C	42	5	N	53	N
Gm09	36736899	G	A	78	17	N	76	N
Gm09	36806977	T	G	72	15	N	76	N
Gm09	37053516	T	C	93	22	N	80	N
Gm09	37056155	T	G	60	11	N	75	N
Gm09	37056342	C	G	54	9	N	112	N
Gm09	37056369	G	A	48	7	N	80	N
Gm09	37082471	T	A	96	23	N	138	N
Gm09	37082476	C	T	96	23	N	70	N
Gm09	37143326	A	G	42	5	N	56	N
Gm09	37218940	A	G	36	3	N	33	N
Gm09	37244541	T	C	51	8	N	77	N
Gm09	37267317	A	G	57	10	N	30	N
Gm09	37318383	A	C	57	10	N	78	N
Gm09	37324688	C	T	39	4	N	47	N
Gm09	37358104	T	G	36	3	N	33	N
Gm09	37419156	A	T	36	3	N	33	N
Gm09	37420693	A	C	36	3	N	31	N
Gm09	37426970	G	A	36	3	N	31	N
Gm09	37610368	C	T	45	6	N	64	N
Gm09	37643604	C	T	57	10	N	82	N
Gm09	37656948	T	C	51	8	N	46	N
Gm09	37656980	G	A	51	8	N	70	N
Gm09	37660908	C	T	39	4	N	54	N
Gm09	37667573	T	C	45	6	N	64	N
Gm09	37678866	C	A	42	5	N	55	N
Gm09	37704054	A	G	36	3	N	33	N
Gm09	37769128	T	C	36	3	N	22	N
Gm09	38339174	T	C	105	26	N	96	N
Gm09	38339185	A	G	93	22	N	103	N
Gm09	38339209	A	G	54	9	N	107	N
Gm09	38666763	A	G	39	4	N	49	N
Gm09	38666770	T	C	48	7	N	71	N
Gm09	38695005	T	C	10	11	Y	59	T
Gm09	38695022	A	G	54	9	N	36	N
Gm09	38965674	A	G	36	3	N	14	N
Gm09	39072790	T	G	42	5	N	34	N
Gm09	39134743	T	C	42	5	N	26	N
Gm09	39234491	C	G	39	4	N	41	N
Gm09	39288756	T	A	39	4	N	46	N
Gm09	39350793	C	T	45	6	N	46	N
Gm09	39378969	G	C	81	18	N	32	N
Gm09	39541385	T	G	42	5	N	55	N
Gm09	39551120	A	G	54	9	N	80	N
Gm09	39656725	A	G	39	4	N	44	N
Gm09	39697593	A	G	45	6	N	65	N
Gm09	39720030	G	A	36	3	N	28	N
Gm09	40732397	A	G	36	3	N	32	N
Gm09	40732401	T	C	36	3	N	32	N
Gm09	42755374	G	C	36	3	N	33	N
Gm09	43251037	A	T	36	3	N	12	N
Gm09	43251038	T	G	36	3	N	12	N
Gm09	43264339	T	C	69	88	T	192	Y
Gm09	43264368	A	G	221	255	A	255	R
Gm09	44433225	A	T	129	34	N	12	N
Gm09	44479403	G	A	48	7	N	64	N
Gm09	44489807	C	T	30	10	Y	73	C
Gm09	44579959	A	G	84	19	N	27	N
Gm09	44579972	C	G	84	19	N	70	N
Gm09	44598520	G	C	67	21	S	31	G
Gm09	44739348	A	G	57	10	N	69	N
Gm09	44751839	C	T	36	3	N	32	N
Gm09	44808101	G	A	36	3	N	11	N
Gm09	44818016	C	T	78	177	G	255	K
Gm09	44818036	C	G	137	177	N	255	N
Gm09	44854544	T	C	36	3	N	28	N
Gm09	45776125	C	T	21	5	Y	35	C
Gm10	1405243	G	T	42	5	N	31	N
Gm10	4654104	T	C	42	5	N	42	N
Gm10	4654143	C	T	120	82	N	154	N
Gm10	4654146	T	C	154	84	N	125	N
Gm10	5501467	C	T	36	3	N	28	N
Gm10	5655491	A	C	42	21	M	13	A
Gm10	6492427	T	A	36	3	N	14	N
Gm10	6605483	C	T	36	3	N	32	N
Gm10	6747988	T	A	69	14	N	75	N
Gm10	6748182	T	C	48	7	N	45	N
Gm10	6748234	T	G	29	6	N	16	N
Gm10	6748238	G	T	38	6	N	7	N
Gm10	6748257	G	A	87	20	N	63	N
Gm10	6778442	A	G	114	29	N	17	N
Gm10	6778444	T	C	80	29	S	30	G
Gm10	10426219	T	Y	63	24	C	2	T
Gm10	10931943	C	A	42	5	N	56	N
Gm10	11703126	C	T	48	7	N	62	N
Gm10	12673500	G	A	93	22	N	74	N
Gm10	13046253	T	A	39	4	N	25	N
Gm10	14992470	A	R	74	56	A	109	G
Gm10	17063843	A	T	39	4	N	47	N
Gm10	18176205	C	T	66	13	N	45	N
Gm10	18176227	T	C	132	35	N	78	N
Gm10	18176245	G	A	181	76	C	20	M
Gm10	18176261	G	A	218	103	G	93	R
Gm10	18725027	C	A	33	11	M	12	C
Gm10	19654101	G	T	51	8	N	18	N
Gm10	20135597	G	A	48	7	N	70	N
Gm10	20135606	C	T	35	7	K	64	G
Gm10	26687091	A	G	39	4	N	48	N
Gm10	26687412	T	C	36	3	N	9	N
Gm10	26687540	A	G	78	17	N	73	N
Gm10	26687753	T	A	42	5	N	54	N
Gm10	26687813	A	G	39	4	N	47	N
Gm10	26689532	T	C	42	5	N	24	N
Gm10	26712007	G	A	26	3	M	17	C
Gm10	26715554	A	G	36	3	N	28	N
Gm10	26715580	T	C	51	8	N	61	N
Gm10	26715596	A	G	54	9	N	68	N
Gm10	29714383	T	A	36	3	N	19	N
Gm10	30628475	A	R	48	26	A	10	G
Gm10	34113534	T	A	36	3	N	27	N
Gm10	34115150	C	G	36	3	N	37	N
Gm10	34116814	A	G	42	5	N	53	N
Gm10	34116828	T	C	42	5	N	31	N
Gm10	34117018	T	C	36	3	N	27	N
Gm10	34117312	T	C	36	3	N	33	N
Gm10	34117928	A	T	36	3	N	39	N
Gm10	34117976	G	C	39	4	N	46	N
Gm10	34118603	G	A	36	3	N	13	N
Gm10	34118604	A	C	36	3	N	13	N
Gm10	34118652	G	A	51	8	N	94	N
[truncated: 2,295 more rows]

## Sheet: Komata
Chromosome	Position	Ref. Base	Variant consensus	Consensus quality	Depth	2nd best call	Log-likelihood 2:3	3rd best call
Gm01	563	C	G	70	29	C	25	S
Gm01	219900	C	A	36	3	N	31	N
Gm01	241537	G	A	42	5	N	53	N
Gm01	241563	G	A	42	5	N	53	N
Gm01	247240	G	A	79	76	G	93	R
Gm01	308491	C	T	40	9	W	71	A
Gm01	340350	T	A	36	3	N	31	N
Gm01	357321	T	C	42	5	N	53	N
Gm01	409641	G	A	39	4	N	38	N
Gm01	410178	A	T	48	7	N	68	N
Gm01	417161	A	T	36	3	N	31	N
Gm01	447566	A	G	36	3	N	31	N
Gm01	462779	T	C	75	16	N	70	N
Gm01	467046	G	A	35	5	N	7	N
Gm01	475019	G	C	36	3	N	31	N
Gm01	475033	C	T	36	3	N	31	N
Gm01	508792	A	G	42	5	N	48	N
Gm01	520459	T	A	36	3	N	6	N
Gm01	557026	T	A	39	4	N	41	N
Gm01	557119	A	G	39	4	N	27	N
Gm01	888482	G	T	57	10	N	74	N
Gm01	1269769	A	G	39	4	N	37	N
Gm01	1278613	G	A	36	3	N	28	N
Gm01	1328862	A	T	36	3	N	25	N
Gm01	1335305	C	T	36	3	N	31	N
Gm01	1341982	A	G	108	27	N	34	N
Gm01	1397472	C	A	60	11	N	76	N
Gm01	1417334	A	G	28	4	R	20	A
Gm01	1486278	A	G	36	3	N	31	N
Gm01	1500639	G	T	36	3	N	16	N
Gm01	1525157	C	Y	20	14	T	26	C
Gm01	1571533	T	C	36	3	N	33	N
Gm01	1581265	G	C	39	4	N	29	N
Gm01	1605677	T	C	45	6	N	61	N
Gm01	1647957	G	A	39	4	N	33	N
Gm01	1658333	T	C	45	6	N	61	N
Gm01	1697904	A	C	36	3	N	24	N
Gm01	1747339	A	C	48	7	N	66	N
Gm01	1753887	T	C	19	4	M	28	A
Gm01	1778323	A	T	36	3	N	25	N
Gm01	1780095	G	A	36	3	N	31	N
Gm01	1793598	T	C	36	3	N	31	N
Gm01	1864413	T	G	45	6	N	62	N
Gm01	1876916	T	G	36	3	N	31	N
Gm01	1886731	T	G	51	8	N	64	N
Gm01	1886734	A	C	51	8	N	21	N
Gm01	1960609	T	C	39	4	N	53	N
Gm01	2036373	A	C	36	3	N	7	N
Gm01	2070287	T	C	39	4	N	43	N
Gm01	2081927	A	C	36	3	N	31	N
Gm01	2099848	C	A	48	7	N	66	N
Gm01	2119517	T	G	36	3	N	24	N
Gm01	2126689	A	C	98	65	G	87	S
Gm01	2127457	T	A	36	3	N	24	N
Gm01	2129107	C	G	42	5	N	53	N
Gm01	2150915	T	G	39	4	N	43	N
Gm01	2152957	A	C	51	8	N	72	N
Gm01	2235130	A	C	39	4	N	9	N
Gm01	2245206	A	G	36	3	N	31	N
Gm01	2246022	T	G	42	5	N	40	N
Gm01	2246023	A	G	42	5	N	37	N
Gm01	2247341	A	C	36	3	N	31	N
Gm01	2247343	A	C	36	3	N	31	N
Gm01	2363956	C	G	45	6	N	48	N
Gm01	2573736	A	G	34	7	R	66	A
Gm01	2581009	A	G	36	3	N	4	N
Gm01	2581034	C	T	36	3	N	31	N
Gm01	2801131	G	T	36	3	N	31	N
Gm01	2802967	C	A	36	3	N	27	N
Gm01	2808540	C	T	39	4	N	45	N
Gm01	2822928	A	G	36	3	N	38	N
Gm01	3009267	T	G	45	6	N	53	N
Gm01	3131140	T	C	42	5	N	64	N
Gm01	3148196	T	C	60	11	N	74	N
Gm01	3164609	A	G	36	3	N	31	N
Gm01	3186899	T	C	36	3	N	27	N
Gm01	3326602	G	A	48	7	N	67	N
Gm01	3341691	A	G	39	4	N	6	N
Gm01	3378124	A	G	42	5	N	36	N
Gm01	3385497	T	C	42	5	N	49	N
Gm01	3498190	A	G	39	4	N	9	N
Gm01	3501862	A	G	39	4	N	43	N
Gm01	3506000	C	G	42	5	N	53	N
Gm01	3521511	A	G	42	5	N	50	N
Gm01	3541003	C	A	36	3	N	31	N
Gm01	3544024	A	T	36	3	N	31	N
Gm01	3580241	A	G	36	3	N	22	N
Gm01	3623137	T	C	42	5	N	35	N
Gm01	3623171	A	T	39	4	N	52	N
Gm01	3623451	A	T	42	5	N	53	N
Gm01	3623772	G	A	36	3	N	28	N
Gm01	3628411	A	G	36	3	N	30	N
Gm01	3636611	G	A	51	8	N	69	N
Gm01	3638982	A	C	36	3	N	31	N
Gm01	3667309	T	C	105	26	N	37	N
Gm01	3716769	G	T	36	3	N	8	N
Gm01	3756415	C	T	39	4	N	43	N
Gm01	3757921	A	G	42	5	N	52	N
Gm01	3817011	G	T	36	3	N	31	N
Gm01	3846696	A	C	43	14	M	30	A
Gm01	3854765	G	A	45	6	N	61	N
Gm01	3855795	T	G	42	5	N	47	N
Gm01	3956686	C	G	36	3	N	16	N
Gm01	3962660	G	T	39	4	N	53	N
Gm01	3972575	T	G	36	3	N	31	N
Gm01	4052420	T	A	36	3	N	38	N
Gm01	4057540	T	G	39	4	N	12	N
Gm01	4061389	C	T	36	3	N	31	N
Gm01	4069052	C	T	36	3	N	31	N
Gm01	4088840	G	C	39	4	N	48	N
Gm01	4103890	G	A	36	3	N	21	N
Gm01	4119998	A	G	129	42	N	24	N
Gm01	4265223	C	T	39	4	N	39	N
Gm01	4266135	A	C	42	5	N	53	N
Gm01	4322641	T	C	36	3	N	25	N
Gm01	4322647	C	T	36	3	N	16	N
Gm01	4366784	G	C	48	7	N	67	N
Gm01	4366792	C	T	60	11	N	124	N
Gm01	4368385	T	C	36	3	N	29	N
Gm01	4371826	T	C	39	4	N	38	N
Gm01	4380916	A	C	39	4	N	43	N
Gm01	4385124	G	A	22	7	M	60	C
Gm01	4424099	T	G	32	6	K	51	T
Gm01	4441085	C	G	45	6	N	61	N
Gm01	4441198	T	G	48	7	N	67	N
Gm01	4445632	G	A	36	3	N	31	N
Gm01	4883579	A	C	45	6	N	20	N
Gm01	5028994	T	C	54	9	N	68	N
Gm01	5032635	G	A	42	5	N	47	N
Gm01	5093317	G	A	36	3	N	31	N
Gm01	5115012	C	T	39	4	N	43	N
Gm01	5117280	C	T	36	3	N	31	N
Gm01	5117717	G	A	93	22	N	18	N
Gm01	5117730	A	G	42	5	N	46	N
Gm01	5155185	C	A	102	45	N	60	N
Gm01	5244752	G	A	39	4	N	43	N
Gm01	5244798	A	C	39	4	N	43	N
Gm01	5245685	T	A	36	3	N	31	N
Gm01	5247070	C	A	42	5	N	53	N
Gm01	5293438	G	A	51	8	N	69	N
Gm01	5393648	A	G	36	3	N	38	N
Gm01	5415331	C	T	36	3	N	9	N
Gm01	5428604	A	C	93	22	N	52	N
Gm01	5437481	A	G	39	4	N	26	N
Gm01	5468663	A	G	42	5	N	53	N
Gm01	5489644	T	C	39	4	N	11	N
Gm01	5491578	A	T	42	5	N	53	N
Gm01	5511464	A	C	42	5	N	53	N
Gm01	5513891	A	G	36	3	N	31	N
Gm01	5525259	A	T	42	5	N	53	N
Gm01	5590077	G	A	39	4	N	41	N
Gm01	5674579	T	C	36	3	N	4	N
Gm01	5692252	G	C	42	5	N	52	N
Gm01	5692264	T	C	36	3	N	31	N
Gm01	5700827	A	G	51	8	N	67	N
Gm01	5700930	G	A	75	16	N	72	N
Gm01	5733842	G	A	39	4	N	33	N
Gm01	6503029	A	G	42	5	N	3	N
Gm01	6503033	A	G	42	5	N	12	N
Gm01	6583281	C	T	45	6	N	61	N
Gm01	6731399	A	T	36	3	N	31	N
Gm01	6745959	T	C	48	7	N	64	N
Gm01	6861686	C	T	36	3	N	26	N
Gm01	6961382	G	C	87	20	N	60	N
Gm01	6973653	G	C	45	6	N	58	N
Gm01	6996377	C	T	45	6	N	61	N
Gm01	6998792	T	G	39	4	N	38	N
Gm01	7016309	C	T	36	3	N	32	N
Gm01	7016318	T	C	36	3	N	21	N
Gm01	7016366	A	T	36	3	N	31	N
Gm01	7028523	A	T	36	3	N	31	N
Gm01	7038222	C	A	45	6	N	62	N
Gm01	7042786	C	T	36	3	N	30	N
Gm01	7727077	T	Y	0	7	C	61	T
Gm01	7864185	C	T	39	4	N	35	N
Gm01	7983974	G	C	36	3	N	20	N
Gm01	7987261	T	C	45	6	N	72	N
Gm01	7989052	T	C	45	6	N	61	N
Gm01	8050665	A	T	28	3	W	12	A
Gm01	8055219	T	C	36	3	N	31	N
Gm01	8096615	T	C	36	3	N	31	N
Gm01	8313730	A	G	45	6	N	58	N
Gm01	8324436	T	G	48	7	N	91	N
Gm01	8348474	C	T	51	8	N	71	N
Gm01	8399161	T	C	45	6	N	53	N
Gm01	8411980	A	C	36	3	N	4	N
Gm01	8420843	A	G	39	4	N	41	N
Gm01	8425219	G	A	126	33	N	11	N
Gm01	8440334	T	C	39	4	N	50	N
Gm01	8440348	T	C	39	4	N	29	N
Gm01	8440380	A	G	39	4	N	42	N
Gm01	8456487	A	C	36	3	N	9	N
Gm01	8456496	T	A	36	3	N	31	N
Gm01	8471295	C	T	42	5	N	53	N
Gm01	8500826	G	T	36	3	N	31	N
Gm01	8512730	G	T	36	3	N	31	N
Gm01	8556248	C	G	45	6	N	61	N
Gm01	9093836	T	C	36	3	N	4	N
Gm01	12885694	G	C	39	4	N	43	N
Gm01	12885712	C	T	39	4	N	8	N
Gm01	14024690	T	A	90	21	N	53	N
Gm01	14790845	A	G	39	4	N	28	N
Gm01	14790847	G	T	39	4	N	5	N
Gm01	14801935	T	C	63	12	N	72	N
Gm01	14993923	T	C	57	10	N	70	N
Gm01	15081831	T	C	45	6	N	15	N
Gm01	15738011	G	A	39	4	N	8	N
Gm01	16838247	T	C	51	8	N	39	N
Gm01	22522526	A	G	36	3	N	31	N
Gm01	27154996	T	C	39	4	N	11	N
Gm01	28018305	A	G	45	6	N	59	N
Gm01	28019612	A	T	36	3	N	18	N
Gm01	28483977	C	T	45	6	N	40	N
Gm01	28616951	T	G	42	5	N	54	N
Gm01	28636258	T	C	48	7	N	50	N
Gm01	28831104	G	A	126	44	N	34	N
Gm01	29291089	A	T	36	3	N	31	N
Gm01	29540591	C	T	13	4	Y	28	C
Gm01	30158133	G	A	45	6	N	55	N
Gm01	30827146	T	C	36	3	N	31	N
Gm01	30999477	G	T	36	3	N	15	N
Gm01	31306749	G	T	45	6	N	61	N
Gm01	31431129	G	A	42	5	N	53	N
Gm01	31437799	T	C	34	11	Y	25	T
Gm01	31732577	T	A	36	3	N	6	N
Gm01	31743824	C	T	36	3	N	26	N
Gm01	31754420	T	C	36	3	N	31	N
Gm01	32184306	G	C	36	3	N	14	N
Gm01	33660891	C	A	39	4	N	38	N
Gm01	34323635	A	C	45	6	N	44	N
Gm01	34328387	T	G	39	4	N	43	N
Gm01	34645237	C	T	36	3	N	18	N
Gm01	35181597	G	T	32	11	K	71	G
Gm01	35390489	T	C	48	7	N	67	N
Gm01	35641559	A	G	39	4	N	38	N
Gm01	35650632	C	T	78	17	N	69	N
Gm01	35651806	G	C	45	6	N	60	N
Gm01	35651808	G	A	45	6	N	61	N
Gm01	35744944	T	C	39	4	N	43	N
Gm01	35859894	T	G	51	8	N	20	N
Gm01	35932645	G	A	45	6	N	61	N
Gm01	35992881	G	A	42	5	N	53	N
Gm01	35995340	C	G	36	3	N	31	N
Gm01	35998713	A	T	39	4	N	43	N
Gm01	36000932	C	T	51	8	N	71	N
Gm01	36027531	C	A	36	3	N	17	N
Gm01	36029855	G	T	45	6	N	58	N
Gm01	36034141	G	A	60	11	N	77	N
Gm01	36034161	G	T	60	11	N	30	N
Gm01	36116870	G	A	135	36	N	0	N
Gm01	36118762	C	T	51	8	N	59	N
Gm01	36143900	T	C	48	7	N	60	N
Gm01	36143920	T	G	48	7	N	17	N
Gm01	36172409	G	A	120	186	C	255	M
Gm01	36172513	T	C	137	193	T	255	Y
Gm01	36330552	A	G	54	9	N	34	N
Gm01	36358737	G	A	51	8	N	72	N
Gm01	36367500	C	T	36	3	N	31	N
Gm01	36449025	A	T	42	5	N	34	N
Gm01	36516526	T	G	36	3	N	4	N
Gm01	36772582	G	A	39	4	N	43	N
Gm01	36962705	G	T	126	33	N	10	N
Gm01	36983389	A	T	39	4	N	41	N
Gm01	37027076	C	A	57	10	N	71	N
Gm01	37033105	C	T	36	3	N	24	N
Gm01	37039052	G	A	102	25	N	66	N
Gm01	37051916	T	C	36	3	N	31	N
Gm01	37058207	G	C	39	4	N	40	N
Gm01	37058698	A	G	42	5	N	50	N
Gm01	37112403	C	A	36	3	N	31	N
Gm01	37114299	G	A	42	5	N	48	N
Gm01	37114313	T	C	42	5	N	23	N
Gm01	37117953	T	C	54	9	N	74	N
Gm01	37142189	G	A	36	3	N	31	N
Gm01	37239712	G	A	63	12	N	75	N
Gm01	37269664	A	G	39	4	N	43	N
Gm01	37273370	T	C	36	3	N	27	N
Gm01	37390814	C	T	36	3	N	32	N
Gm01	37391188	C	T	36	3	N	23	N
Gm01	37461778	T	C	51	8	N	70	N
Gm01	37507295	G	T	48	7	N	65	N
Gm01	37580597	A	M	20	10	C	24	A
Gm01	37580600	A	T	57	10	N	67	N
Gm01	37621788	G	A	36	3	N	29	N
Gm01	37621809	A	G	36	3	N	8	N
Gm01	37705212	T	A	36	3	N	16	N
Gm01	37932108	C	T	36	3	N	16	N
Gm01	37936717	T	C	36	3	N	16	N
Gm01	37963454	G	A	39	4	N	43	N
Gm01	37964000	A	G	72	15	N	55	N
Gm01	37964090	C	T	66	13	N	73	N
Gm01	37964760	A	C	72	15	N	68	N
Gm01	37994634	T	A	57	10	N	77	N
Gm01	38017871	G	A	36	3	N	31	N
Gm01	38043013	T	C	36	3	N	11	N
Gm01	38200062	A	G	90	21	N	69	N
Gm01	38251191	A	C	36	3	N	31	N
Gm01	38333168	C	T	66	13	N	61	N
Gm01	38517264	A	T	39	4	N	42	N
Gm01	38565714	C	T	39	4	N	41	N
Gm01	38593836	C	T	36	3	N	26	N
Gm01	38611123	G	T	36	3	N	31	N
Gm01	38671328	G	A	28	4	M	13	C
Gm01	38752281	G	A	30	6	R	42	G
Gm01	38764608	C	T	36	3	N	28	N
Gm01	38765120	G	T	36	3	N	31	N
Gm01	38767167	A	G	39	4	N	43	N
Gm01	38768091	A	G	36	3	N	31	N
Gm01	38838608	T	A	57	10	N	84	N
Gm01	38865779	T	G	78	17	N	69	N
Gm01	39088493	G	T	63	12	N	77	N
Gm01	39116995	T	A	36	3	N	29	N
Gm01	39191442	G	A	39	4	N	12	N
Gm01	39218463	T	G	45	6	N	62	N
Gm01	39239898	G	T	36	3	N	31	N
Gm01	39254347	T	A	78	17	N	17	N
Gm01	39268754	A	G	51	8	N	66	N
Gm01	39377415	T	C	42	5	N	32	N
Gm01	39424053	T	G	36	3	N	25	N
Gm01	39472359	C	T	36	3	N	23	N
Gm01	39531200	C	T	39	4	N	35	N
Gm01	39587549	T	C	15	4	M	28	A
Gm01	39588143	A	T	36	3	N	31	N
Gm01	39588998	C	G	57	10	N	19	N
Gm01	39646683	C	T	57	10	N	75	N
Gm01	39649027	C	T	60	11	N	76	N
Gm01	39649442	A	C	39	4	N	22	N
Gm01	39680102	A	G	42	5	N	48	N
Gm01	39732007	T	C	36	3	N	31	N
Gm01	39733122	C	A	42	5	N	52	N
Gm01	39740360	C	G	36	3	N	31	N
Gm01	39771386	T	G	96	23	N	50	N
Gm01	39784589	A	G	48	7	N	62	N
Gm01	39786784	C	T	36	3	N	31	N
Gm01	39799507	T	G	39	4	N	43	N
Gm01	39801671	T	G	39	4	N	35	N
Gm01	39870287	C	T	36	3	N	15	N
Gm01	39928664	A	G	42	5	N	51	N
Gm01	40547008	G	A	45	6	N	59	N
Gm01	41076153	T	C	36	3	N	18	N
Gm01	41100371	C	T	84	19	N	63	N
Gm01	41105586	A	G	42	5	N	60	N
Gm01	41165903	G	A	51	8	N	67	N
Gm01	41197173	G	A	36	3	N	16	N
Gm01	41487896	A	G	36	3	N	31	N
Gm01	41711840	T	A	60	11	N	77	N
Gm01	41743600	C	T	2	16	Y	50	C
Gm01	41769069	A	C	36	3	N	29	N
Gm01	41852962	T	C	36	3	N	31	N
Gm01	41940867	G	A	13	4	R	28	G
Gm01	41976979	T	C	102	25	N	41	N
Gm01	42077567	T	A	39	4	N	43	N
Gm01	42152620	C	T	36	3	N	31	N
Gm01	42157096	G	A	36	3	N	22	N
Gm01	42157098	C	G	36	3	N	22	N
Gm01	42158795	G	A	36	3	N	31	N
Gm01	42249706	G	T	36	3	N	31	N
Gm01	42319857	A	T	39	4	N	32	N
Gm01	42321571	C	T	45	6	N	25	N
Gm01	42327370	C	T	72	15	N	20	N
Gm01	42327470	G	A	54	9	N	70	N
Gm01	42335166	C	T	39	4	N	39	N
Gm01	42361627	T	C	51	8	N	60	N
Gm01	42372617	A	G	36	3	N	31	N
Gm01	42391731	T	C	39	4	N	43	N
Gm01	42397061	A	T	36	3	N	31	N
Gm01	42397707	G	A	42	5	N	53	N
Gm01	42466546	C	T	42	5	N	53	N
Gm01	42558917	C	T	39	4	N	43	N
Gm01	42567513	T	A	36	3	N	31	N
Gm01	42613359	T	C	45	6	N	60	N
Gm01	42626597	G	A	39	4	N	43	N
Gm01	42704427	T	G	36	3	N	15	N
Gm01	42741564	G	C	36	3	N	31	N
Gm01	42749045	G	C	57	10	N	77	N
Gm01	42749650	T	C	39	4	N	53	N
Gm01	42843079	A	T	39	4	N	43	N
Gm01	42847775	T	C	42	5	N	52	N
Gm01	42870290	G	A	39	4	N	41	N
Gm01	42870339	A	C	48	7	N	44	N
Gm01	42914457	G	A	36	3	N	30	N
Gm01	42940686	C	T	36	3	N	33	N
Gm01	43087678	G	A	75	16	N	70	N
Gm01	43139532	A	T	48	7	N	98	N
Gm01	43377472	C	A	36	3	N	31	N
Gm01	43582397	G	A	113	78	N	149	N
Gm01	44557920	A	T	36	3	N	31	N
Gm01	44559139	T	A	48	7	N	29	N
Gm01	44712220	A	G	33	8	R	8	A
Gm01	44730912	T	C	36	3	N	31	N
Gm01	44730940	C	T	51	8	N	72	N
Gm01	44903303	G	C	36	3	N	31	N
Gm01	44935041	T	C	66	13	N	76	N
Gm01	45022636	G	A	36	3	N	31	N
Gm01	45060095	A	G	39	4	N	22	N
Gm01	45150873	T	A	39	4	N	41	N
Gm01	45162969	A	C	39	4	N	3	N
Gm01	45655264	A	G	39	4	N	37	N
Gm01	45746197	C	G	48	7	N	66	N
Gm01	45766910	G	A	39	4	N	43	N
Gm01	45772566	G	A	39	4	N	37	N
Gm01	45841227	T	C	39	4	N	43	N
Gm01	45845513	C	A	42	5	N	48	N
Gm01	45877092	A	G	39	4	N	43	N
Gm01	45886070	G	T	69	14	N	72	N
Gm01	45942980	T	C	48	7	N	59	N
Gm01	45943373	T	G	39	4	N	24	N
Gm01	45947244	T	G	63	12	N	76	N
Gm01	46204269	T	C	54	9	N	68	N
Gm01	46255692	T	C	54	9	N	74	N
Gm01	46320305	A	G	36	3	N	28	N
Gm01	46320625	G	A	45	6	N	61	N
Gm01	46326948	A	C	85	29	M	41	A
Gm01	46449247	G	A	39	4	N	12	N
Gm01	46882120	A	C	36	3	N	9	N
Gm01	46882121	T	A	36	3	N	9	N
Gm01	46948395	C	T	39	4	N	43	N
Gm01	46956336	T	G	42	5	N	53	N
Gm01	46971475	G	T	36	3	N	14	N
Gm01	47084667	G	A	36	3	N	6	N
Gm01	47084668	T	G	36	3	N	6	N
Gm01	47226927	T	C	36	3	N	38	N
Gm01	47245066	C	A	115	66	N	111	N
Gm01	47287250	G	A	36	3	N	38	N
Gm01	47304193	C	G	36	3	N	31	N
Gm01	47308865	T	C	36	3	N	31	N
Gm01	47328270	A	C	39	4	N	31	N
Gm01	47329041	A	G	42	5	N	53	N
Gm01	47371419	T	C	82	27	Y	0	T
Gm01	47372343	T	G	60	11	N	78	N
Gm01	47372472	T	C	42	5	N	49	N
Gm01	47372958	A	G	36	3	N	26	N
Gm01	47512585	T	C	30	5	M	13	A
Gm01	47706572	A	T	36	3	N	38	N
Gm01	47737441	G	T	36	3	N	31	N
Gm01	47763050	A	C	39	4	N	6	N
Gm01	47900226	C	G	36	3	N	31	N
Gm01	48172418	G	A	42	5	N	53	N
Gm01	48209763	A	G	42	5	N	53	N
Gm01	48221635	T	C	75	16	N	79	N
Gm01	48221725	A	G	39	4	N	25	N
Gm01	48421181	C	T	36	3	N	26	N
Gm01	48489841	G	A	36	3	N	38	N
Gm01	48543655	T	C	36	3	N	13	N
Gm01	49275790	C	T	42	5	N	53	N
Gm01	49289558	A	G	36	3	N	31	N
Gm01	49315747	T	C	51	8	N	71	N
Gm01	49322565	C	T	36	3	N	9	N
Gm01	49333869	A	G	36	3	N	19	N
Gm01	49375083	G	T	42	5	N	54	N
Gm01	49406163	A	C	39	4	N	42	N
Gm01	49428070	G	A	51	8	N	68	N
Gm01	49428582	G	A	39	4	N	43	N
Gm01	49458407	G	C	39	4	N	43	N
Gm01	49480737	C	T	57	10	N	74	N
Gm01	49515407	T	G	39	4	N	52	N
Gm01	49577026	T	A	25	8	W	66	T
Gm01	49605926	A	G	39	4	N	43	N
Gm01	49659164	A	G	54	9	N	72	N
Gm01	49778858	A	G	39	4	N	39	N
Gm01	49788852	T	C	39	4	N	39	N
Gm01	49809158	A	G	51	8	N	83	N
Gm01	49815500	C	T	36	3	N	31	N
Gm01	49992913	A	C	36	3	N	31	N
Gm01	49992915	T	A	36	3	N	4	N
Gm01	50012749	T	C	48	7	N	30	N
Gm01	50039184	A	C	36	3	N	31	N
Gm01	50094766	T	G	42	5	N	22	N
Gm01	50132679	T	G	66	13	N	81	N
Gm01	50165113	A	G	42	5	N	21	N
Gm01	50166526	T	G	132	37	N	6	N
Gm01	50209845	A	T	39	4	N	14	N
Gm01	50249136	A	G	36	3	N	31	N
Gm01	50283972	A	T	36	3	N	31	N
Gm01	50286481	T	G	39	4	N	41	N
Gm01	50525742	A	T	39	4	N	43	N
Gm01	50630518	A	T	48	7	N	27	N
Gm01	50707695	G	A	51	8	N	73	N
Gm01	50759148	C	T	60	11	N	76	N
Gm01	50778118	T	C	51	8	N	73	N
Gm01	50787302	T	A	36	3	N	31	N
Gm01	51001582	C	T	45	6	N	43	N
Gm01	51069952	G	A	36	3	N	31	N
Gm01	51670613	A	G	36	3	N	31	N
Gm01	51711489	C	T	48	7	N	67	N
Gm01	51711521	G	A	54	9	N	72	N
Gm01	51747695	C	A	39	4	N	9	N
Gm01	51773832	A	G	36	3	N	31	N
Gm01	51790515	C	T	36	3	N	31	N
Gm01	51825522	T	A	39	4	N	43	N
Gm01	51843069	T	C	39	4	N	42	N
Gm01	51847427	G	A	39	4	N	43	N
Gm01	51847684	T	C	36	3	N	31	N
Gm01	51858052	G	T	36	3	N	38	N
Gm01	51859824	T	C	37	12	Y	77	T
Gm01	51860943	C	T	63	12	N	78	N
Gm01	51875852	C	T	39	4	N	38	N
Gm01	51903101	C	A	36	3	N	31	N
Gm01	51935007	G	A	36	3	N	25	N
Gm01	51935020	T	C	36	3	N	26	N
Gm01	52172870	C	A	36	3	N	29	N
Gm01	52192131	C	A	36	3	N	29	N
Gm01	52533278	G	A	48	7	N	75	N
Gm01	52535371	C	A	36	3	N	31	N
Gm01	52539927	C	T	36	3	N	38	N
Gm01	52542154	A	G	54	9	N	70	N
Gm01	52542158	G	A	54	9	N	74	N
Gm01	52584025	A	C	36	3	N	27	N
Gm01	52598079	G	T	57	10	N	4	N
Gm01	52598080	A	G	57	10	N	4	N
Gm01	52598611	T	C	36	3	N	18	N
Gm01	52599569	G	C	69	14	N	69	N
Gm01	52599597	A	G	81	18	N	5	N
Gm01	52600653	C	T	116	114	N	254	N
Gm01	52606038	C	A	22	7	M	60	C
Gm01	52606264	T	C	127	84	Y	64	T
Gm01	52606271	T	C	140	84	Y	55	T
Gm01	52632079	A	C	87	20	N	58	N
Gm01	52638715	G	T	39	4	N	43	N
Gm01	52700050	A	G	36	3	N	31	N
Gm01	52859674	G	T	42	5	N	58	N
Gm01	52874283	T	C	39	4	N	30	N
Gm01	52896532	G	A	39	4	N	43	N
Gm01	52968107	A	G	39	4	N	8	N
Gm01	53089292	G	T	36	3	N	27	N
Gm01	53089316	A	T	36	3	N	21	N
Gm01	53246952	A	G	36	3	N	30	N
Gm01	53247383	T	C	39	4	N	43	N
Gm01	53267033	A	G	72	15	N	75	N
Gm01	53267127	G	T	36	3	N	31	N
Gm01	53283370	G	T	36	3	N	16	N
Gm01	53539315	A	G	39	4	N	15	N
Gm01	53580197	T	C	39	4	N	43	N
Gm01	53600311	A	G	36	3	N	31	N
Gm01	53606969	G	A	45	6	N	69	N
Gm01	53642951	T	G	42	5	N	53	N
Gm01	53653372	G	T	51	8	N	73	N
Gm01	53657775	A	G	39	4	N	39	N
Gm01	53703613	T	A	36	3	N	8	N
Gm01	53730344	G	T	45	6	N	61	N
Gm01	53731408	G	T	122	44	G	4	K
Gm01	53756360	T	A	39	4	N	43	N
Gm01	53787970	T	C	39	4	N	43	N
Gm01	53791538	T	C	45	11	M	77	A
Gm01	53814475	T	A	60	11	N	49	N
Gm01	53826368	T	A	36	3	N	31	N
Gm01	53909161	T	C	60	11	N	78	N
Gm01	53909196	C	T	36	3	N	29	N
Gm01	54027858	A	C	39	4	N	26	N
Gm01	54027859	T	A	39	4	N	36	N
Gm01	54028048	T	A	48	7	N	67	N
Gm01	54041809	A	C	36	3	N	31	N
Gm01	54055053	G	A	36	3	N	31	N
Gm01	54056206	T	C	51	8	N	72	N
Gm01	54116912	A	T	42	5	N	22	N
Gm01	54117865	C	A	36	3	N	31	N
Gm01	54181854	G	C	45	6	N	61	N
Gm01	54184071	T	A	45	6	N	59	N
Gm01	54197728	A	C	39	4	N	16	N
Gm01	54218941	A	T	36	3	N	31	N
Gm01	54235205	T	C	36	3	N	9	N
Gm01	54272941	T	C	42	5	N	54	N
Gm01	54279763	T	G	72	15	N	64	N
Gm01	54281375	C	A	39	4	N	31	N
Gm01	54287826	T	C	39	4	N	36	N
Gm01	54307632	T	C	39	4	N	42	N
Gm01	54332083	G	T	36	3	N	31	N
Gm01	54333059	T	C	36	3	N	31	N
Gm01	54333719	C	T	36	3	N	29	N
Gm01	54334533	G	C	42	5	N	47	N
Gm01	54343792	G	A	51	8	N	72	N
Gm01	54363857	T	C	42	5	N	43	N
Gm01	54366384	T	G	57	10	N	75	N
Gm01	54366428	C	T	39	4	N	43	N
Gm01	54373486	A	G	39	4	N	40	N
Gm01	54380797	A	C	36	3	N	36	N
Gm01	54381805	T	A	51	8	N	28	N
Gm01	54403337	T	C	36	3	N	31	N
Gm01	54436771	C	A	36	3	N	27	N
Gm01	54443981	T	C	42	5	N	53	N
Gm01	54447639	A	T	36	3	N	33	N
Gm01	54463359	T	C	36	3	N	27	N
Gm01	54498748	T	C	36	3	N	26	N
Gm01	54541108	T	C	45	6	N	58	N
Gm01	54612387	T	A	36	3	N	25	N
Gm01	55076995	C	T	39	4	N	43	N
Gm01	55150816	C	T	42	5	N	42	N
Gm01	55150942	G	A	36	3	N	30	N
Gm01	55203448	G	A	48	7	N	55	N
Gm01	55240708	T	C	36	3	N	31	N
Gm01	55245635	A	G	28	4	S	21	C
Gm01	55277836	G	A	36	3	N	21	N
Gm01	55339694	A	G	36	3	N	29	N
Gm01	55346723	C	G	36	3	N	31	N
Gm01	55472905	A	T	36	3	N	31	N
Gm01	55495674	G	A	51	8	N	71	N
Gm01	55510168	A	T	36	3	N	29	N
Gm01	55519869	G	A	36	3	N	5	N
Gm01	55532621	C	G	39	4	N	36	N
Gm01	55588632	T	G	36	3	N	35	N
Gm01	55729348	A	T	45	6	N	59	N
Gm01	55810436	G	A	39	4	N	43	N
Gm01	55810742	G	T	39	4	N	26	N
Gm01	55821044	C	T	36	3	N	31	N
Gm01	55831869	A	G	36	3	N	31	N
Gm01	55836180	T	C	36	3	N	6	N
Gm01	55836483	A	G	22	7	R	39	A
Gm01	55848599	A	T	36	3	N	29	N
Gm01	55901201	C	G	39	4	N	43	N
Gm01	55910335	A	T	36	3	N	31	N
Gm02	44968	A	G	45	6	N	56	N
Gm02	187627	A	G	36	3	N	9	N
Gm02	189206	T	C	36	3	N	29	N
Gm02	223184	C	T	36	3	N	31	N
Gm02	223225	C	T	69	14	N	73	N
Gm02	224345	T	C	42	5	N	53	N
Gm02	237531	G	C	36	3	N	33	N
Gm02	282892	G	A	36	3	N	28	N
Gm02	311446	T	C	42	5	N	53	N
Gm02	313082	G	A	36	3	N	31	N
Gm02	313140	T	C	36	3	N	31	N
Gm02	338175	T	C	39	4	N	53	N
Gm02	339904	G	A	45	6	N	61	N
Gm02	340702	T	C	108	27	N	34	N
Gm02	355546	A	G	45	6	N	52	N
Gm02	430518	C	T	48	7	N	63	N
Gm02	455150	A	G	36	3	N	33	N
Gm02	471661	A	T	48	7	N	67	N
Gm02	486855	A	T	45	6	N	27	N
Gm02	490187	A	G	39	4	N	44	N
Gm02	490212	G	A	51	8	N	63	N
Gm02	498708	C	T	71	21	W	63	A
Gm02	542928	C	T	42	5	N	54	N
Gm02	543095	A	G	45	6	N	61	N
Gm02	560177	A	G	51	8	N	65	N
Gm02	615435	C	T	36	3	N	28	N
Gm02	625285	G	C	39	4	N	37	N
Gm02	625288	C	T	39	4	N	29	N
Gm02	667339	T	C	36	3	N	31	N
Gm02	678278	C	T	51	8	N	64	N
Gm02	682287	A	T	36	3	N	31	N
Gm02	838056	C	T	60	11	N	77	N
Gm02	845367	G	A	54	9	N	70	N
Gm02	983541	T	A	39	4	N	43	N
Gm02	1061700	A	G	36	3	N	28	N
Gm02	1062627	A	G	39	4	N	42	N
Gm02	1063164	A	G	75	16	N	69	N
Gm02	1081003	A	T	39	4	N	9	N
Gm02	1090090	G	A	39	4	N	43	N
Gm02	1101275	C	A	111	28	N	52	N
Gm02	1522284	A	T	36	3	N	31	N
Gm02	2340003	C	G	39	4	N	17	N
Gm02	2359909	T	C	36	3	N	23	N
Gm02	2395655	A	G	51	8	N	67	N
Gm02	2398945	G	A	36	3	N	31	N
Gm02	2426000	A	G	36	3	N	31	N
Gm02	2429881	A	G	36	3	N	31	N
Gm02	2457463	A	C	36	3	N	31	N
Gm02	2478628	A	T	36	3	N	31	N
Gm02	2478745	A	G	36	3	N	27	N
Gm02	2577058	A	G	45	6	N	61	N
Gm02	2611965	G	A	39	4	N	43	N
Gm02	2623573	A	C	36	3	N	31	N
Gm02	2665075	A	G	57	10	N	79	N
Gm02	2665274	C	T	39	4	N	31	N
Gm02	2703591	G	T	36	3	N	6	N
Gm02	2706514	T	W	51	15	A	9	T
Gm02	2736060	G	A	39	4	N	42	N
Gm02	2736161	A	G	36	3	N	6	N
Gm02	2898929	A	G	36	3	N	32	N
Gm02	2898944	T	G	36	3	N	31	N
Gm02	2902127	T	A	36	3	N	38	N
Gm02	2911788	T	C	42	5	N	53	N
Gm02	2944930	C	T	36	3	N	22	N
Gm02	3154398	C	T	39	4	N	41	N
Gm02	3557897	G	T	51	8	N	85	N
Gm02	3660826	C	T	36	3	N	31	N
Gm02	3795123	T	C	42	5	N	47	N
Gm02	3795125	A	T	42	5	N	18	N
Gm02	3875491	T	G	36	3	N	27	N
Gm02	3889588	G	A	90	21	N	57	N
Gm02	3908435	A	G	39	4	N	27	N
Gm02	3929290	T	A	36	3	N	31	N
Gm02	3963441	A	G	99	24	N	44	N
Gm02	3982087	T	A	36	3	N	31	N
Gm02	3984828	C	T	63	12	N	74	N
Gm02	4004111	C	T	39	4	N	39	N
Gm02	4092957	G	A	39	4	N	43	N
Gm02	4142198	C	T	36	3	N	38	N
Gm02	4151686	T	A	39	4	N	30	N
Gm02	4269202	T	G	39	4	N	9	N
Gm02	4277370	A	G	63	12	N	77	N
Gm02	4417268	G	A	42	5	N	53	N
Gm02	4432670	G	A	42	5	N	53	N
Gm02	4497320	T	A	36	3	N	27	N
Gm02	4500680	C	T	48	7	N	39	N
Gm02	4518042	C	A	39	4	N	43	N
Gm02	4544342	A	G	39	4	N	42	N
Gm02	4597620	T	C	36	3	N	9	N
Gm02	4609194	T	C	36	3	N	10	N
Gm02	4697382	T	C	36	3	N	29	N
Gm02	4705263	C	T	39	4	N	44	N
Gm02	4707820	T	A	42	5	N	22	N
Gm02	4848343	C	T	39	4	N	43	N
Gm02	4868309	A	G	45	6	N	58	N
Gm02	4868467	G	C	48	7	N	67	N
Gm02	4870300	C	T	48	7	N	62	N
Gm02	4873757	T	A	45	6	N	59	N
Gm02	4878805	G	T	51	8	N	72	N
Gm02	4878884	G	A	42	5	N	41	N
Gm02	4881036	C	G	42	5	N	44	N
Gm02	4886018	C	A	36	3	N	17	N
Gm02	4893538	C	T	24	4	K	21	G
Gm02	4907689	C	T	51	8	N	21	N
Gm02	4907698	C	T	51	8	N	71	N
Gm02	4913239	T	G	42	5	N	53	N
Gm02	4995275	C	T	36	3	N	31	N
Gm02	5154514	C	A	19	6	M	43	C
Gm02	5154524	C	Y	0	7	T	40	C
Gm02	5247149	T	A	36	3	N	22	N
Gm02	5248513	G	A	45	6	N	57	N
Gm02	5265043	A	T	36	3	N	31	N
Gm02	5342007	A	G	36	3	N	26	N
Gm02	5353471	T	C	51	8	N	46	N
Gm02	5355048	G	A	36	3	N	31	N
Gm02	5409455	C	T	39	4	N	10	N
Gm02	5442290	A	C	102	25	N	72	N
Gm02	5461276	G	A	42	5	N	53	N
Gm02	5506680	T	C	36	3	N	30	N
Gm02	5574174	G	A	45	6	N	65	N
Gm02	5592014	T	A	51	8	N	72	N
Gm02	5621674	C	A	45	6	N	54	N
Gm02	5670089	C	T	57	10	N	47	N
Gm02	5681547	A	G	36	3	N	19	N
Gm02	5761825	G	A	39	4	N	43	N
Gm02	5817053	T	A	39	4	N	41	N
Gm02	5853367	T	G	39	4	N	43	N
Gm02	5891610	G	T	36	3	N	23	N
Gm02	5913285	T	C	42	5	N	46	N
Gm02	5963481	T	A	39	4	N	43	N
Gm02	5977456	A	G	37	10	R	28	A
Gm02	5978662	A	C	36	3	N	31	N
Gm02	6046957	C	T	54	9	N	68	N
Gm02	6061101	C	T	42	5	N	37	N
Gm02	6094444	A	T	36	3	N	28	N
Gm02	6099518	A	G	36	3	N	21	N
Gm02	6100105	T	C	39	4	N	43	N
Gm02	6100300	A	T	36	3	N	31	N
Gm02	6101317	T	A	39	4	N	42	N
Gm02	6104206	G	A	36	3	N	20	N
Gm02	6156009	C	T	36	3	N	31	N
Gm02	6172128	C	T	63	12	N	28	N
Gm02	6177236	G	T	36	3	N	28	N
Gm02	6210306	G	T	36	3	N	31	N
Gm02	6220028	A	G	36	3	N	31	N
Gm02	6229641	A	G	36	3	N	28	N
Gm02	6258640	A	G	36	3	N	22	N
Gm02	6260958	C	T	42	5	N	51	N
Gm02	6308524	G	A	39	4	N	40	N
Gm02	6323196	C	T	36	3	N	38	N
Gm02	6756691	A	G	2	13	R	65	A
Gm02	6818710	C	T	39	4	N	18	N
Gm02	7074416	T	C	36	3	N	23	N
Gm02	7108457	T	A	39	4	N	41	N
Gm02	7108459	T	A	39	4	N	41	N
Gm02	7109078	C	T	36	3	N	32	N
Gm02	7111202	G	C	51	8	N	67	N
Gm02	7126405	C	G	51	8	N	68	N
Gm02	7137122	T	C	36	3	N	25	N
Gm02	7151538	C	G	45	6	N	61	N
Gm02	7155399	C	T	57	10	N	77	N
Gm02	7195091	C	T	48	7	N	56	N
Gm02	7849912	A	G	39	4	N	43	N
Gm02	7874358	G	A	36	3	N	31	N
Gm02	7955461	T	G	39	4	N	43	N
Gm02	8001788	C	T	36	3	N	31	N
Gm02	8024180	C	T	54	9	N	74	N
Gm02	8065784	A	G	36	3	N	6	N
Gm02	8082377	C	T	36	3	N	15	N
Gm02	8089484	T	G	36	3	N	27	N
Gm02	8155003	G	A	69	14	N	76	N
Gm02	8216182	A	G	36	3	N	6	N
Gm02	8271770	C	T	39	4	N	38	N
Gm02	8293530	C	T	36	3	N	31	N
Gm02	9181568	G	A	45	6	N	22	N
Gm02	9187791	A	G	108	27	N	33	N
Gm02	9189314	G	A	66	13	N	76	N
Gm02	9189743	G	A	39	4	N	43	N
Gm02	9214999	C	T	39	4	N	43	N
Gm02	9238777	A	G	48	7	N	67	N
Gm02	9239944	G	A	42	5	N	14	N
Gm02	9261183	T	G	36	3	N	9	N
Gm02	9299843	G	T	36	3	N	31	N
Gm02	9307566	C	A	39	4	N	37	N
Gm02	9324366	G	A	36	3	N	27	N
Gm02	9328798	A	C	36	3	N	20	N
Gm02	9357426	G	A	42	5	N	53	N
Gm02	9361144	T	G	36	3	N	36	N
Gm02	9399047	G	A	36	3	N	31	N
Gm02	9405856	C	G	48	7	N	59	N
Gm02	9408832	T	C	70	23	Y	60	T
Gm02	9427825	G	A	36	3	N	31	N
Gm02	9455110	T	C	75	16	N	70	N
Gm02	9467075	T	C	42	5	N	53	N
Gm02	9640388	A	G	36	3	N	31	N
Gm02	9640466	G	T	42	5	N	50	N
Gm02	9777563	A	T	42	5	N	12	N
Gm02	9907921	C	T	36	3	N	22	N
Gm02	9916457	T	C	36	3	N	31	N
Gm02	9981900	G	A	36	3	N	19	N
Gm02	9981917	G	A	36	3	N	27	N
Gm02	10051484	T	C	36	3	N	31	N
Gm02	10058309	C	T	36	3	N	31	N
Gm02	10060618	A	T	39	4	N	43	N
Gm02	10109575	T	C	54	9	N	36	N
Gm02	10117737	T	C	45	6	N	78	N
Gm02	10192162	A	C	42	5	N	40	N
Gm02	10219980	C	T	48	7	N	64	N
Gm02	10258400	G	T	39	4	N	43	N
Gm02	10351264	A	G	42	5	N	53	N
Gm02	10422031	T	C	45	6	N	63	N
Gm02	10480006	C	T	36	3	N	15	N
Gm02	10493334	T	G	57	10	N	76	N
Gm02	10493352	T	C	57	10	N	73	N
Gm02	10631500	C	T	36	3	N	32	N
Gm02	10634246	G	A	45	6	N	59	N
Gm02	10637678	G	C	36	3	N	31	N
Gm02	10687855	T	C	84	19	N	62	N
Gm02	10713648	G	C	48	7	N	67	N
Gm02	10714205	C	A	36	3	N	33	N
Gm02	10714592	A	T	39	4	N	43	N
Gm02	10766689	G	A	75	16	N	64	N
Gm02	10788838	G	A	39	4	N	15	N
Gm02	10899426	C	Y	37	24	T	39	C
Gm02	10919721	T	A	36	3	N	17	N
Gm02	10924097	T	C	36	3	N	31	N
Gm02	10993067	T	C	36	3	N	31	N
Gm02	11024359	A	G	48	7	N	65	N
Gm02	11027380	G	T	36	3	N	25	N
Gm02	11031638	C	T	69	14	N	26	N
Gm02	11034383	T	C	78	17	N	3	N
Gm02	11139233	T	A	36	3	N	33	N
Gm02	11139245	T	C	36	3	N	24	N
Gm02	11139774	A	G	60	11	N	75	N
Gm02	11378889	T	C	36	3	N	31	N
Gm02	11381921	A	G	48	7	N	67	N
Gm02	11511836	C	A	39	4	N	43	N
Gm02	11512375	A	C	36	3	N	31	N
Gm02	11534244	G	A	39	4	N	14	N
Gm02	11580345	A	G	39	4	N	10	N
Gm02	11581605	T	C	54	9	N	74	N
Gm02	11599227	G	T	36	3	N	9	N
Gm02	11944802	A	G	69	14	N	146	N
Gm02	11998968	G	A	36	3	N	19	N
Gm02	12004032	A	T	42	5	N	50	N
Gm02	12060844	T	A	30	6	M	69	C
Gm02	12069065	A	G	36	3	N	38	N
Gm02	12073930	A	G	45	6	N	60	N
Gm02	12093007	C	T	39	4	N	40	N
Gm02	12381829	G	T	39	4	N	43	N
Gm02	12476654	T	A	42	5	N	53	N
Gm02	12476677	G	C	45	6	N	14	N
Gm02	12476678	G	T	45	6	N	27	N
Gm02	12620771	A	G	36	3	N	25	N
Gm02	12620784	T	C	36	3	N	22	N
Gm02	12769809	A	T	36	3	N	31	N
Gm02	12874391	T	G	39	4	N	35	N
Gm02	13223103	A	R	11	21	G	33	A
Gm02	13296303	A	G	47	8	N	4	N
Gm02	13527977	C	T	39	4	N	12	N
Gm02	13530915	G	A	36	3	N	31	N
Gm02	13717199	C	A	36	3	N	11	N
Gm02	13736397	C	G	54	9	N	60	N
Gm02	13757717	G	A	69	14	N	70	N
Gm02	13758151	A	T	39	4	N	43	N
Gm02	13793072	T	A	42	5	N	9	N
Gm02	13820171	G	A	36	3	N	32	N
Gm02	13821428	G	T	36	3	N	9	N
Gm02	13834309	C	T	57	10	N	77	N
Gm02	13851809	G	A	39	4	N	27	N
Gm02	13852108	T	C	39	4	N	43	N
Gm02	13906580	G	A	36	8	R	8	G
Gm02	13906581	C	A	51	8	N	18	N
Gm02	13915379	T	A	51	8	N	64	N
Gm02	14015720	T	C	39	4	N	40	N
Gm02	14059306	T	A	36	3	N	31	N
Gm02	14123829	A	T	39	4	N	39	N
Gm02	14240394	C	A	45	6	N	62	N
Gm02	14427546	A	G	51	8	N	59	N
Gm02	14522722	G	A	42	5	N	65	N
Gm02	14546939	A	T	39	4	N	38	N
Gm02	14560896	A	T	45	6	N	61	N
Gm02	14570149	G	A	39	4	N	43	N
Gm02	15219980	A	T	36	3	N	31	N
Gm02	15267509	A	G	39	4	N	32	N
Gm02	15291017	C	G	36	3	N	26	N
Gm02	15291161	C	T	36	3	N	31	N
Gm02	15291722	G	T	44	22	K	13	G
Gm02	15292531	G	C	39	4	N	43	N
Gm02	15311425	A	T	39	4	N	43	N
Gm02	15344689	C	A	36	3	N	36	N
Gm02	15398543	A	G	45	6	N	58	N
Gm02	15412252	C	T	36	3	N	29	N
Gm02	15418516	A	T	36	3	N	31	N
Gm02	15461135	T	C	36	3	N	31	N
Gm02	15483539	A	T	39	4	N	13	N
Gm02	17345321	T	A	36	3	N	29	N
Gm02	17345322	A	G	36	3	N	27	N
Gm02	18010067	T	A	33	7	W	60	T
Gm02	18010069	C	A	33	7	M	19	C
Gm02	18269418	T	C	60	11	N	80	N
Gm02	18819708	T	C	48	7	N	59	N
Gm02	20485922	C	A	57	10	N	75	N
Gm02	22469510	G	A	48	7	N	61	N
Gm02	22550509	C	A	54	9	N	74	N
Gm02	22925074	C	G	28	4	S	22	C
Gm02	25949315	G	T	45	6	N	63	N
Gm02	26790846	G	T	36	3	N	19	N
Gm02	26813661	G	A	51	8	N	68	N
Gm02	27014251	G	T	36	3	N	6	N
Gm02	27284945	C	T	36	3	N	31	N
Gm02	27333238	G	A	36	3	N	8	N
Gm02	27347092	A	T	45	6	N	64	N
Gm02	27347954	C	T	36	3	N	31	N
Gm02	29057957	T	A	36	3	N	28	N
Gm02	29057958	A	C	36	3	N	28	N
Gm02	29635548	T	G	36	3	N	31	N
Gm02	29637730	G	C	36	3	N	15	N
Gm02	30011757	T	G	42	5	N	62	N
Gm02	30070744	A	G	39	4	N	36	N
Gm02	30075447	T	A	36	3	N	23	N
Gm02	30094686	G	A	45	6	N	61	N
Gm02	30097477	C	T	42	5	N	53	N
Gm02	30103866	C	A	123	46	N	43	N
Gm02	30105388	G	C	48	14	M	125	A
Gm02	30414452	C	G	45	6	N	60	N
Gm02	30744508	C	T	48	7	N	25	N
Gm02	31082433	T	G	54	9	N	13	N
Gm02	31082435	T	A	32	9	W	71	T
Gm02	32694840	T	C	105	133	A	255	M
Gm02	33255762	G	A	36	3	N	29	N
Gm02	33485670	A	G	48	7	N	31	N
Gm02	33520350	T	C	39	4	N	43	N
Gm02	33878905	G	A	19	6	R	42	G
Gm02	33878919	C	A	19	6	M	42	C
Gm02	33883493	T	K	44	17	G	2	T
Gm02	33883508	G	A	63	12	N	76	N
Gm02	34161210	T	C	36	3	N	4	N
Gm02	34190052	C	T	42	5	N	42	N
Gm02	34193369	C	T	126	33	N	9	N
Gm02	34197514	C	T	36	3	N	22	N
Gm02	34197523	A	C	36	3	N	27	N
Gm02	34265120	A	G	39	4	N	41	N
Gm02	34279350	T	C	36	3	N	18	N
Gm02	34294000	T	C	45	6	N	32	N
Gm02	34295887	C	T	39	4	N	43	N
Gm02	34317103	T	A	54	9	N	74	N
Gm02	34381583	T	C	45	6	N	58	N
Gm02	34391760	A	G	40	10	K	71	T
Gm02	34421783	C	T	36	3	N	31	N
Gm02	34473069	G	T	36	3	N	22	N
Gm02	34495864	G	A	42	5	N	52	N
Gm02	34524385	T	C	36	3	N	31	N
Gm02	34652106	T	C	15	13	A	25	M
Gm02	34668639	T	G	36	3	N	16	N
Gm02	34675809	T	C	36	3	N	19	N
Gm02	34677828	A	G	45	6	N	50	N
Gm02	34829709	A	G	42	5	N	51	N
Gm02	34848099	T	A	39	4	N	31	N
Gm02	34894613	T	G	72	15	N	73	N
Gm02	34895032	G	A	54	9	N	38	N
Gm02	34906412	G	A	81	25	W	49	T
Gm02	34954460	A	T	54	19	A	13	W
Gm02	34954461	A	T	67	19	N	17	N
Gm02	35118215	A	G	48	7	N	67	N
Gm02	35165515	T	C	39	4	N	40	N
Gm02	35189868	T	G	39	4	N	10	N
Gm02	35189871	C	A	39	4	N	24	N
Gm02	35196962	G	T	51	8	N	73	N
Gm02	35197507	C	T	36	3	N	31	N
Gm02	35212157	C	T	42	5	N	42	N
Gm02	35218001	T	C	39	4	N	16	N
Gm02	35232848	C	T	36	3	N	31	N
Gm02	35268070	A	G	39	4	N	43	N
Gm02	35268368	A	G	39	4	N	40	N
Gm02	35281617	T	C	45	6	N	70	N
Gm02	35292581	C	T	48	7	N	46	N
Gm02	35292583	G	A	48	7	N	42	N
Gm02	35307130	A	G	36	3	N	31	N
Gm02	35358010	T	C	48	7	N	16	N
Gm02	35359778	T	G	42	5	N	69	N
Gm02	35367046	A	T	39	4	N	37	N
Gm02	35378510	A	G	51	8	N	69	N
Gm02	35418510	G	A	36	3	N	31	N
Gm02	35427220	G	T	36	3	N	23	N
Gm02	35642125	G	T	42	5	N	53	N
Gm02	35643197	A	G	42	5	N	41	N
Gm02	35659846	T	G	42	5	N	51	N
Gm02	35948624	A	G	39	4	N	43	N
Gm02	35973890	G	A	39	4	N	43	N
Gm02	36020048	C	T	36	3	N	31	N
Gm02	36020070	A	G	36	3	N	20	N
Gm02	36307623	G	T	36	3	N	31	N
Gm02	36307863	G	T	36	3	N	22	N
Gm02	36312455	A	T	36	3	N	22	N
Gm02	36443667	A	T	75	16	N	87	N
Gm02	36542359	G	A	42	5	N	35	N
Gm02	36542832	T	C	84	19	N	6	N
Gm02	36683666	C	T	36	3	N	31	N
Gm02	36712707	T	Y	49	19	C	8	T
Gm02	36712719	A	R	54	20	A	2	G
Gm02	36783501	A	T	36	3	N	31	N
Gm02	36795978	C	G	81	18	N	66	N
Gm02	36917773	G	T	39	4	N	2	N
Gm02	36935177	A	G	42	5	N	36	N
Gm02	36992739	A	G	72	15	N	74	N
Gm02	37070120	T	G	36	3	N	10	N
Gm02	37126167	C	T	36	3	N	38	N
Gm02	37163375	T	A	36	3	N	28	N
Gm02	37163379	T	A	36	3	N	28	N
Gm02	37376828	C	T	28	4	Y	28	C
Gm02	37432762	C	T	39	4	N	43	N
Gm02	37731973	C	T	39	4	N	39	N
Gm02	37827942	A	G	45	6	N	23	N
Gm02	37913344	T	C	54	9	N	70	N
Gm02	37961475	C	T	36	3	N	31	N
Gm02	38046867	T	C	81	18	N	64	N
Gm02	38089334	T	C	42	5	N	49	N
Gm02	38159554	A	G	36	3	N	29	N
Gm02	38184470	T	G	39	4	N	36	N
Gm02	38229652	A	T	54	9	N	74	N
Gm02	38366179	C	T	81	18	N	67	N
Gm02	38387157	T	C	36	3	N	20	N
Gm02	38470085	C	A	45	18	N	36	N
Gm02	38735518	C	T	36	3	N	31	N
Gm02	38857028	A	T	54	9	N	74	N
Gm02	38858899	G	C	37	12	S	66	G
Gm02	38858903	A	T	37	12	W	66	A
Gm02	39012698	T	A	48	7	N	67	N
Gm02	39058896	C	T	42	5	N	63	N
Gm02	39174872	C	A	36	3	N	31	N
Gm02	39209535	T	G	36	3	N	28	N
Gm02	39210029	G	T	51	8	N	71	N
Gm02	39267610	A	T	36	3	N	31	N
Gm02	39279367	G	A	42	5	N	52	N
Gm02	39299784	A	G	60	11	N	73	N
Gm02	39326642	C	G	45	6	N	59	N
Gm02	39353644	C	T	39	4	N	44	N
Gm02	39355477	A	G	36	3	N	17	N
Gm02	39363351	C	T	39	4	N	16	N
Gm02	39368381	C	T	54	9	N	74	N
Gm02	39432968	T	A	45	6	N	65	N
Gm02	39433616	G	A	39	4	N	41	N
Gm02	39555959	T	G	36	3	N	31	N
Gm02	39558729	A	T	36	3	N	31	N
Gm02	39604910	G	C	36	3	N	36	N
Gm02	39656401	A	G	114	29	N	22	N
Gm02	39696995	G	A	39	4	N	43	N
Gm02	39743471	A	C	45	6	N	60	N
Gm02	39845470	T	C	39	4	N	30	N
Gm02	39886572	T	A	36	3	N	5	N
Gm02	39890742	C	A	105	26	N	37	N
Gm02	39892363	A	G	25	8	R	66	A
Gm02	39929545	G	A	37	10	M	75	C
Gm02	39930780	A	G	36	3	N	31	N
Gm02	40321277	A	G	36	3	N	19	N
Gm02	40350715	C	M	14	20	A	50	C
Gm02	40350729	C	S	14	20	G	50	C
Gm02	40355873	A	G	36	3	N	28	N
Gm02	40380802	A	T	39	4	N	9	N
Gm02	40415424	G	C	13	4	S	30	G
Gm02	40590640	A	C	36	3	N	7	N
Gm02	40609336	G	A	75	16	N	68	N
Gm02	40692708	G	C	42	5	N	49	N
Gm02	40704138	C	A	81	18	N	64	N
Gm02	40712658	T	G	69	14	N	74	N
Gm02	40822357	C	T	42	5	N	35	N
Gm02	40990008	A	G	36	3	N	23	N
Gm02	41335782	G	A	48	7	N	67	N
Gm02	41397573	C	T	51	8	N	72	N
Gm02	41439630	T	A	35	5	N	7	N
Gm02	41466644	A	G	39	4	N	43	N
Gm02	41608873	G	T	39	4	N	48	N
Gm02	41642569	A	G	69	14	N	72	N
Gm02	41669562	C	G	57	10	N	77	N
Gm02	41726049	A	T	36	3	N	28	N
Gm02	41918971	G	A	36	3	N	30	N
Gm02	41935164	A	T	36	3	N	31	N
Gm02	42063912	G	A	66	13	N	73	N
Gm02	42139079	C	A	16	5	M	40	C
Gm02	42188385	A	G	48	7	N	64	N
Gm02	42865190	G	A	45	6	N	67	N
Gm02	42919759	C	T	39	4	N	43	N
Gm02	43220003	C	T	42	5	N	20	N
Gm02	43306370	T	C	13	4	Y	28	T
Gm02	43552435	G	C	39	4	N	43	N
Gm02	43806217	G	T	45	6	N	53	N
Gm02	43912757	T	G	36	3	N	31	N
Gm02	43912767	A	G	36	3	N	27	N
Gm02	43923638	T	G	39	4	N	38	N
Gm02	43924034	C	A	36	3	N	31	N
Gm02	43996858	T	C	39	4	N	18	N
Gm02	44014932	T	C	36	3	N	31	N
Gm02	44016513	C	G	48	7	N	73	N
Gm02	44027412	C	T	36	3	N	31	N
Gm02	44032739	G	C	36	3	N	31	N
Gm02	44062105	C	A	36	3	N	31	N
Gm02	44134106	G	A	36	3	N	31	N
Gm02	44134145	G	T	54	9	N	75	N
Gm02	44163087	T	C	48	7	N	59	N
Gm02	44195891	C	T	36	3	N	31	N
Gm02	44232680	C	T	54	9	N	73	N
Gm02	44252513	T	C	39	4	N	40	N
Gm02	44384562	T	A	36	3	N	6	N
Gm02	44391508	T	A	39	4	N	43	N
Gm02	44400499	T	A	39	4	N	46	N
Gm02	44425489	C	T	42	5	N	52	N
Gm02	44427839	T	G	39	4	N	42	N
Gm02	44434244	A	G	39	4	N	33	N
Gm02	44459486	A	T	39	4	N	41	N
Gm02	44460274	G	C	36	3	N	33	N
Gm02	44503254	A	T	39	4	N	15	N
Gm02	44509481	A	C	36	3	N	19	N
Gm02	44519225	A	G	36	3	N	31	N
Gm02	44522423	A	T	42	5	N	39	N
Gm02	44535355	A	T	102	25	N	42	N
Gm02	44535379	G	A	83	25	N	19	N
Gm02	44764141	T	A	39	4	N	12	N
Gm02	44795517	A	C	36	3	N	31	N
Gm02	44826222	T	G	45	6	N	63	N
Gm02	44826237	C	A	45	6	N	52	N
Gm02	45010714	T	A	45	6	N	15	N
Gm02	45179353	T	C	45	6	N	85	N
Gm02	45181122	A	C	39	4	N	39	N
Gm02	45182962	G	A	51	8	N	71	N
Gm02	45201629	G	A	36	3	N	31	N
Gm02	45212686	T	A	36	3	N	27	N
Gm02	45216537	T	C	42	5	N	48	N
Gm02	45241847	A	C	36	3	N	31	N
Gm02	45244549	G	A	36	3	N	24	N
Gm02	45244570	G	A	36	3	N	22	N
Gm02	45257586	T	G	39	4	N	40	N
Gm02	45263520	G	A	39	4	N	43	N
Gm02	45276327	T	A	36	3	N	31	N
Gm02	45310680	A	G	60	11	N	74	N
Gm02	45332939	C	T	57	10	N	54	N
Gm02	45365050	A	G	42	5	N	53	N
Gm02	45375084	T	A	36	3	N	4	N
Gm02	45400744	G	A	36	3	N	38	N
Gm02	45402711	A	T	57	10	N	75	N
Gm02	45423343	C	G	36	3	N	31	N
Gm02	45441490	A	C	45	6	N	59	N
Gm02	45448458	T	A	39	4	N	43	N
Gm02	45522740	T	C	36	3	N	31	N
Gm02	45528794	T	A	42	5	N	50	N
Gm02	45540547	A	G	42	5	N	61	N
Gm02	45613943	G	A	36	3	N	32	N
Gm02	45655938	G	T	36	3	N	31	N
Gm02	45670807	G	T	39	4	N	53	N
Gm02	45689456	A	C	36	3	N	31	N
Gm02	45692812	C	T	42	5	N	42	N
Gm02	45693795	C	T	36	3	N	32	N
Gm02	45701147	A	G	45	6	N	61	N
Gm02	45708021	C	T	36	3	N	22	N
Gm02	45744731	A	G	36	3	N	25	N
Gm02	45746121	G	C	42	5	N	42	N
Gm02	45746131	G	C	42	5	N	53	N
Gm02	45758809	C	T	33	8	Y	36	C
Gm02	45768607	A	C	36	3	N	31	N
Gm02	45769226	A	T	63	12	N	47	N
Gm02	45779744	G	A	78	17	N	67	N
Gm02	45783472	G	A	39	4	N	18	N
Gm02	45807564	C	G	45	6	N	56	N
Gm02	45815570	G	A	42	5	N	53	N
Gm02	45865428	T	A	36	3	N	28	N
Gm02	45872989	C	G	36	3	N	23	N
Gm02	45875016	T	C	36	3	N	19	N
Gm02	45932890	G	A	42	5	N	23	N
Gm02	45941785	T	C	39	4	N	43	N
Gm02	45941822	G	C	29	4	Y	28	T
Gm02	45976211	C	T	36	3	N	30	N
Gm02	45978994	C	T	36	3	N	38	N
Gm02	46023702	T	C	45	6	N	51	N
Gm02	46025822	G	A	48	7	N	66	N
Gm02	46025846	A	G	48	7	N	66	N
Gm02	46056096	A	T	63	12	N	75	N
Gm02	46109979	A	G	36	3	N	27	N
Gm02	46136562	T	G	42	5	N	52	N
Gm02	46179923	A	G	39	4	N	43	N
Gm02	46202642	T	A	39	4	N	8	N
Gm02	46202653	A	G	39	4	N	43	N
Gm02	46203353	C	A	51	8	N	70	N
Gm02	46237526	G	A	48	7	N	64	N
Gm02	46303832	T	A	36	3	N	31	N
Gm02	46370297	A	C	23	4	M	22	A
Gm02	46527114	T	A	36	3	N	28	N
Gm02	46839313	C	T	57	10	N	74	N
Gm02	46855693	T	C	48	7	N	58	N
Gm02	46861075	C	A	42	5	N	65	N
Gm02	46940852	G	C	42	5	N	57	N
Gm02	47023057	T	C	28	3	Y	12	T
Gm02	47065240	A	G	39	4	N	34	N
Gm02	47114675	C	T	48	7	N	67	N
Gm02	47154276	T	G	36	3	N	29	N
Gm02	47154899	A	T	36	3	N	31	N
Gm02	47191882	T	C	86	105	A	201	M
Gm02	47191939	C	T	49	140	N	255	N
Gm02	47191967	C	T	121	140	N	255	N
Gm02	47198773	C	A	36	3	N	6	N
Gm02	47317769	A	G	36	3	N	29	N
Gm02	47386634	T	C	36	3	N	34	N
Gm02	47386870	A	G	39	4	N	43	N
Gm02	47435033	C	T	45	6	N	58	N
Gm02	47574397	A	T	39	4	N	10	N
Gm02	47818379	A	G	36	3	N	38	N
Gm02	47820088	A	T	117	45	G	19	K
Gm02	47820117	C	A	4	45	T	118	W
Gm02	47825088	A	G	42	5	N	30	N
Gm02	47859692	A	T	69	14	N	75	N
Gm02	47861991	G	T	39	4	N	43	N
Gm02	47872048	T	A	48	7	N	31	N
Gm02	47891872	C	T	36	3	N	31	N
Gm02	47893830	A	C	39	4	N	44	N
Gm02	47914917	C	T	36	3	N	20	N
Gm02	48001224	T	A	36	3	N	31	N
Gm02	48018119	G	C	42	5	N	65	N
Gm02	48157725	A	G	39	4	N	42	N
Gm02	48205169	C	T	36	3	N	31	N
Gm02	48282296	T	G	48	7	N	67	N
Gm02	48301034	T	A	42	5	N	19	N
Gm02	48310276	A	G	45	6	N	41	N
Gm02	48352642	A	G	36	3	N	31	N
Gm02	48370757	G	A	39	4	N	44	N
Gm02	48463943	T	C	36	3	N	31	N
Gm02	48786563	T	C	63	12	N	78	N
Gm02	48787013	A	C	39	4	N	39	N
Gm02	48867515	C	T	57	10	N	70	N
Gm02	48888852	C	T	39	4	N	44	N
Gm02	48923728	T	G	36	3	N	28	N
Gm02	49104277	G	C	42	5	N	53	N
Gm02	49141264	A	C	39	4	N	33	N
Gm02	49318484	G	A	39	4	N	30	N
Gm02	49395094	T	G	39	4	N	13	N
Gm02	49438175	G	C	42	5	N	53	N
Gm02	49459595	A	C	72	15	N	73	N
Gm02	49973890	A	T	39	4	N	53	N
Gm02	49982182	T	A	54	9	N	73	N
Gm02	49982224	A	G	39	4	N	33	N
Gm02	49982229	T	C	39	4	N	37	N
Gm02	50146560	T	C	54	9	N	61	N
Gm02	50164913	A	C	39	4	N	43	N
Gm02	50190297	C	G	39	4	N	35	N
Gm02	50197444	G	C	126	33	N	9	N
Gm02	50207752	G	A	29	4	M	28	C
Gm02	50219455	T	C	39	4	N	18	N
Gm02	50293229	T	C	54	9	N	69	N
Gm02	50293281	T	C	45	6	N	58	N
Gm02	50296680	T	C	36	3	N	30	N
Gm02	50299756	T	C	63	12	N	70	N
Gm02	50336586	A	C	93	22	N	52	N
Gm02	50358993	T	C	36	3	N	25	N
Gm02	50359971	A	G	45	6	N	56	N
Gm02	50366615	C	T	36	3	N	28	N
Gm02	50378297	A	G	36	3	N	31	N
Gm02	50378323	T	C	36	3	N	16	N
Gm02	50379044	T	A	39	4	N	41	N
Gm02	50393576	A	G	36	3	N	30	N
Gm02	50447095	A	G	36	3	N	21	N
Gm02	50447105	T	C	36	3	N	32	N
Gm02	50476100	C	G	36	3	N	31	N
Gm02	50515394	A	G	36	3	N	19	N
Gm02	50563527	C	A	60	11	N	75	N
Gm02	50839002	G	A	36	3	N	31	N
Gm02	51107729	A	G	36	3	N	31	N
Gm02	51178486	A	C	36	3	N	15	N
Gm02	51215318	G	A	36	3	N	27	N
Gm02	51216142	T	A	42	5	N	53	N
Gm02	51239969	A	C	42	5	N	26	N
Gm02	51247383	A	G	63	12	N	76	N
Gm02	51410700	A	T	51	8	N	20	N
Gm02	51437547	C	G	36	3	N	28	N
Gm02	51449636	T	A	88	24	N	11	N
Gm02	51451046	T	A	48	7	N	68	N
Gm02	51469584	G	A	36	3	N	6	N
Gm02	51469638	G	T	42	5	N	39	N
Gm02	51470488	A	C	36	3	N	31	N
Gm02	51529149	A	G	48	12	K	24	T
Gm02	51536600	G	A	36	3	N	28	N
Gm02	51536614	A	G	36	3	N	12	N
Gm02	51538074	G	T	36	3	N	31	N
Gm02	51544354	G	A	42	5	N	51	N
Gm03	731885	G	T	51	8	N	65	N
Gm03	1073008	G	A	39	4	N	41	N
Gm03	1122077	A	G	31	7	R	60	A
Gm03	1140159	T	C	51	8	N	69	N
Gm03	1152371	A	R	30	14	G	24	A
Gm03	1264139	T	C	39	4	N	56	N
Gm03	1275259	T	C	36	3	N	31	N
Gm03	1300778	A	G	36	3	N	31	N
Gm03	1351211	C	T	76	24	K	56	G
Gm03	1355117	G	A	66	13	N	76	N
Gm03	1369799	A	C	36	3	N	27	N
Gm03	1424959	T	C	36	3	N	29	N
Gm03	1443067	T	A	28	3	W	12	T
Gm03	1448732	A	G	50	16	K	76	T
Gm03	1451628	C	T	48	7	N	67	N
Gm03	1455463	G	T	36	3	N	9	N
Gm03	1565586	A	G	36	3	N	26	N
Gm03	1589507	T	C	36	3	N	26	N
Gm03	1591369	A	G	60	11	N	33	N
Gm03	1591958	G	A	48	7	N	67	N
Gm03	1593345	G	A	39	4	N	51	N
Gm03	1624853	T	C	45	6	N	58	N
Gm03	1660797	G	A	39	4	N	49	N
Gm03	1667994	C	T	48	7	N	45	N
Gm03	1668000	G	C	48	7	N	36	N
Gm03	1673311	A	C	60	11	N	70	N
Gm03	1748901	A	G	36	3	N	25	N
Gm03	1885157	G	A	36	3	N	31	N
Gm03	1905871	G	A	39	4	N	39	N
Gm03	1925204	A	T	45	6	N	55	N
Gm03	1927150	A	C	36	3	N	4	N
Gm03	1927688	G	A	39	4	N	43	N
Gm03	1940918	T	G	36	3	N	27	N
Gm03	1940941	C	T	36	3	N	18	N
Gm03	1946739	A	T	42	5	N	50	N
Gm03	1950206	T	C	36	3	N	27	N
Gm03	1983773	G	A	39	4	N	43	N
Gm03	1993550	A	T	42	5	N	48	N
Gm03	2000957	G	T	48	7	N	69	N
Gm03	2000960	A	T	48	7	N	69	N
Gm03	2013429	C	T	36	3	N	27	N
Gm03	2016608	A	G	54	9	N	44	N
Gm03	2016619	A	G	54	9	N	60	N
Gm03	2022769	A	T	42	5	N	50	N
Gm03	2074600	T	C	84	19	N	70	N
Gm03	2106208	A	T	36	3	N	31	N
Gm03	2107506	C	T	45	6	N	18	N
Gm03	2108905	A	G	36	3	N	25	N
Gm03	2139053	T	G	36	3	N	29	N
Gm03	2185437	A	G	48	7	N	68	N
Gm03	2225241	A	T	36	3	N	22	N
Gm03	2300118	A	C	36	3	N	31	N
Gm03	2300593	T	A	75	16	N	65	N
Gm03	2303002	A	G	36	3	N	31	N
Gm03	2304449	G	T	36	3	N	31	N
Gm03	2320446	A	T	36	3	N	11	N
Gm03	2326443	A	G	39	4	N	25	N
Gm03	2341908	T	C	45	6	N	62	N
Gm03	2365126	T	C	36	3	N	31	N
Gm03	2371090	T	G	39	4	N	42	N
Gm03	2480755	T	C	42	5	N	53	N
Gm03	2547753	G	A	36	3	N	28	N
Gm03	2575373	A	G	45	6	N	60	N
Gm03	2600037	A	G	42	5	N	53	N
Gm03	2600046	C	A	16	5	M	41	C
Gm03	2716063	C	A	36	3	N	31	N
Gm03	2760110	A	G	72	15	N	72	N
Gm03	2778149	T	C	36	3	N	31	N
Gm03	2778173	C	T	36	3	N	31	N
Gm03	2779493	A	G	51	8	N	68	N
Gm03	2843991	T	A	42	5	N	25	N
Gm03	2883158	A	G	36	3	N	31	N
Gm03	2900649	T	A	36	3	N	26	N
Gm03	2900650	T	A	36	3	N	33	N
Gm03	2920814	T	A	31	5	M	41	C
Gm03	2938201	A	C	42	5	N	53	N
Gm03	2938319	A	C	54	9	N	72	N
Gm03	2941844	G	A	42	5	N	53	N
Gm03	2941846	A	C	42	5	N	53	N
Gm03	2951658	T	G	36	3	N	22	N
Gm03	2963080	C	T	39	4	N	43	N
Gm03	2972537	T	C	48	7	N	40	N
Gm03	2999895	A	G	36	3	N	31	N
Gm03	3016551	A	T	36	3	N	31	N
Gm03	3019125	A	G	45	6	N	55	N
Gm03	3034334	C	T	36	3	N	8	N
Gm03	3044896	C	T	36	3	N	31	N
Gm03	3055800	A	G	60	11	N	29	N
Gm03	3083934	T	C	39	4	N	43	N
Gm03	3088374	C	A	42	5	N	53	N
Gm03	3125528	C	A	39	4	N	41	N
Gm03	3145323	G	A	36	3	N	31	N
Gm03	3208091	C	T	39	4	N	42	N
Gm03	3213908	T	C	42	5	N	53	N
Gm03	3222417	T	A	42	5	N	53	N
Gm03	3236998	T	A	48	7	N	67	N
Gm03	3237396	T	A	36	3	N	37	N
Gm03	3299950	C	T	36	3	N	31	N
Gm03	3301319	T	C	36	3	N	24	N
Gm03	3304409	T	C	45	6	N	34	N
Gm03	3359922	A	G	36	3	N	31	N
Gm03	3360002	A	G	36	3	N	29	N
Gm03	3372623	A	G	51	8	N	71	N
Gm03	3449209	A	G	36	3	N	31	N
Gm03	3463776	A	G	39	4	N	8	N
Gm03	3504440	T	C	36	3	N	29	N
Gm03	3513006	C	A	45	6	N	61	N
Gm03	3516179	C	T	39	4	N	46	N
Gm03	3516389	T	C	36	3	N	8	N
Gm03	3525805	T	C	51	8	N	72	N
Gm03	3525880	A	G	39	4	N	48	N
Gm03	3525886	G	A	39	4	N	41	N
Gm03	3526021	C	T	45	6	N	64	N
Gm03	3531699	C	T	36	3	N	29	N
Gm03	3568615	C	T	45	6	N	61	N
Gm03	3584775	A	T	39	4	N	43	N
Gm03	3589252	A	G	123	45	T	19	K
Gm03	3648165	A	T	36	3	N	9	N
Gm03	3767961	C	T	42	5	N	50	N
Gm03	3845143	T	A	121	46	N	44	N
Gm03	3849735	C	T	48	7	N	83	N
Gm03	3873444	C	A	36	3	N	31	N
Gm03	3905221	C	T	42	5	N	43	N
Gm03	3917712	A	T	39	4	N	43	N
Gm03	3927023	G	T	36	3	N	31	N
Gm03	3933273	G	T	105	26	N	39	N
Gm03	3933900	G	A	39	4	N	45	N
Gm03	3936379	C	T	63	12	N	73	N
Gm03	3944738	C	A	42	5	N	65	N
Gm03	3949250	C	T	39	4	N	41	N
Gm03	3949268	T	G	39	4	N	30	N
Gm03	3977205	A	C	54	9	N	71	N
Gm03	4012554	A	G	36	3	N	31	N
Gm03	4449634	T	A	36	3	N	31	N
Gm03	4449793	A	G	36	3	N	31	N
Gm03	4470068	G	A	42	5	N	36	N
Gm03	4470557	C	T	36	3	N	35	N
Gm03	4479644	G	T	39	4	N	43	N
Gm03	4484251	A	T	36	3	N	31	N
Gm03	4502689	C	T	66	13	N	73	N
Gm03	4509060	T	C	46	15	M	75	A
Gm03	4510840	T	C	36	3	N	31	N
Gm03	4524426	C	T	48	7	N	57	N
Gm03	4533424	A	T	39	4	N	12	N
Gm03	4564295	A	G	36	3	N	31	N
Gm03	4582756	G	T	57	10	N	74	N
Gm03	4584708	C	A	36	3	N	31	N
Gm03	4585580	C	T	36	3	N	30	N
Gm03	4587383	G	T	36	3	N	9	N
Gm03	4606076	A	G	45	6	N	61	N
Gm03	4606235	T	A	36	3	N	6	N
Gm03	4607443	A	G	42	5	N	33	N
Gm03	4607458	G	C	30	5	S	41	G
Gm03	4634332	T	C	84	19	N	61	N
Gm03	4656716	T	A	39	4	N	28	N
Gm03	4711049	T	C	51	8	N	65	N
Gm03	4725473	A	G	25	8	R	48	A
Gm03	4725479	A	T	25	8	W	48	A
Gm03	4727998	C	T	42	5	N	26	N
Gm03	4729433	A	C	23	4	M	28	A
Gm03	4754586	A	G	42	5	N	53	N
Gm03	4822098	A	G	36	3	N	14	N
Gm03	4822101	G	A	39	4	N	37	N
Gm03	4887985	C	T	51	8	N	69	N
Gm03	4909352	A	C	81	18	N	67	N
Gm03	5038480	A	G	39	4	N	40	N
Gm03	5056991	T	G	48	7	N	81	N
Gm03	5072231	G	C	36	3	N	5	N
Gm03	5078998	G	A	39	4	N	37	N
Gm03	5079992	A	G	57	10	N	105	N
Gm03	5105931	C	T	75	16	N	24	N
Gm03	5107337	G	C	51	8	N	71	N
Gm03	5128330	T	G	36	3	N	17	N
Gm03	5144964	T	C	45	6	N	60	N
Gm03	5146839	T	A	36	3	N	31	N
Gm03	5159216	C	T	39	4	N	43	N
Gm03	5191739	A	C	51	8	N	72	N
Gm03	5192526	G	C	36	3	N	22	N
Gm03	5192792	C	T	36	3	N	16	N
Gm03	5211804	G	A	42	5	N	48	N
Gm03	5220725	G	A	36	3	N	19	N
Gm03	5220864	C	T	36	3	N	31	N
Gm03	5223494	T	C	36	3	N	30	N
Gm03	5224645	G	A	39	4	N	43	N
Gm03	5239745	T	C	120	31	N	18	N
Gm03	5270083	T	G	36	3	N	31	N
Gm03	5273418	C	T	42	5	N	52	N
Gm03	5327538	A	C	36	3	N	31	N
Gm03	5327629	C	A	39	4	N	15	N
Gm03	5340857	A	G	48	7	N	67	N
Gm03	5350488	A	G	36	3	N	33	N
Gm03	5361109	C	A	105	26	N	39	N
Gm03	5363541	A	G	36	3	N	31	N
Gm03	5375284	T	C	81	18	N	65	N
Gm03	5394859	G	A	36	3	N	38	N
Gm03	5403779	G	A	36	3	N	31	N
Gm03	5411498	G	A	39	4	N	37	N
Gm03	5447758	C	A	36	3	N	31	N
Gm03	5459647	G	T	39	4	N	43	N
Gm03	5491347	G	C	36	3	N	10	N
Gm03	5523417	C	A	36	3	N	31	N
Gm03	5529141	C	T	36	3	N	31	N
Gm03	5532995	G	C	42	5	N	50	N
Gm03	5615784	C	A	55	15	M	58	C
Gm03	5615812	T	A	50	16	W	17	T
Gm03	5637846	C	S	22	11	G	37	C
Gm03	5702502	G	A	48	7	N	61	N
Gm03	5743838	C	T	39	4	N	43	N
Gm03	5824448	A	T	39	4	N	49	N
Gm03	5869209	C	A	36	3	N	31	N
Gm03	5881308	G	C	36	3	N	31	N
Gm03	5913500	A	G	93	22	N	43	N
Gm03	5913972	A	G	48	7	N	87	N
Gm03	5914026	A	G	75	16	N	67	N
Gm03	5914028	A	T	75	16	N	79	N
Gm03	5917185	C	T	36	3	N	10	N
Gm03	5917240	C	T	45	6	N	38	N
Gm03	5917251	A	C	42	5	N	48	N
Gm03	6029060	T	A	39	4	N	43	N
Gm03	6051926	A	C	39	4	N	41	N
Gm03	6163943	G	A	48	7	N	29	N
Gm03	6164045	T	C	54	9	N	67	N
Gm03	6328422	A	G	36	3	N	31	N
Gm03	6328528	T	C	42	5	N	65	N
Gm03	6550205	A	C	42	5	N	53	N
Gm03	6605409	G	A	54	9	N	74	N
Gm03	6608016	G	T	48	7	N	67	N
Gm03	6611804	G	A	54	9	N	58	N
Gm03	6641135	A	R	1	7	G	48	A
Gm03	6641154	A	T	26	6	W	25	A
Gm03	6648192	G	A	36	3	N	12	N
Gm03	6689277	A	G	42	5	N	53	N
Gm03	6690701	T	C	36	3	N	31	N
Gm03	6692444	A	T	36	3	N	31	N
Gm03	6701999	A	T	51	8	N	72	N
Gm03	6706975	C	T	36	3	N	30	N
Gm03	6743723	C	T	36	3	N	31	N
Gm03	6766078	C	A	39	4	N	18	N
Gm03	6775170	G	A	39	4	N	43	N
Gm03	6827220	G	T	36	3	N	31	N
Gm03	6924112	A	G	42	5	N	42	N
Gm03	6930366	T	C	36	3	N	6	N
Gm03	6930424	A	G	39	4	N	43	N
Gm03	6957720	A	G	36	3	N	31	N
Gm03	6991295	G	A	78	17	N	68	N
Gm03	7301955	A	G	36	3	N	31	N
Gm03	7303258	T	G	54	9	N	74	N
Gm03	7480742	C	G	36	3	N	5	N
Gm03	7518452	C	T	51	8	N	72	N
Gm03	7550633	C	G	54	9	N	71	N
Gm03	7954094	T	C	39	4	N	43	N
Gm03	7967077	T	C	39	4	N	12	N
Gm03	8037235	C	T	36	3	N	22	N
Gm03	8040467	C	T	51	8	N	72	N
Gm03	8065643	A	G	42	5	N	50	N
Gm03	8065653	T	C	42	5	N	53	N
Gm03	8075674	C	G	36	3	N	29	N
Gm03	8092812	T	A	48	7	N	66	N
Gm03	8121362	A	C	36	3	N	31	N
Gm03	8176778	T	A	42	5	N	65	N
Gm03	8277725	T	A	36	3	N	31	N
Gm03	8355872	T	C	51	8	N	34	N
Gm03	8355880	T	C	51	8	N	73	N
Gm03	8402317	G	A	45	6	N	21	N
Gm03	8410286	C	A	16	5	M	42	C
Gm03	8412807	A	C	28	6	M	44	A
Gm03	8430571	C	T	42	5	N	53	N
Gm03	8456660	T	A	36	3	N	31	N
Gm03	8618187	C	T	90	21	N	55	N
Gm03	8680020	C	T	48	7	N	65	N
Gm03	8714946	C	T	51	8	N	66	N
Gm03	8752125	A	G	39	4	N	43	N
Gm03	8829366	A	G	57	10	N	74	N
Gm03	9115902	C	T	36	3	N	38	N
Gm03	9469480	T	C	36	3	N	27	N
Gm03	9597231	A	T	51	8	N	66	N
Gm03	9612922	T	A	30	5	M	41	C
Gm03	9614434	T	G	36	3	N	24	N
Gm03	9634174	A	G	42	5	N	53	N
Gm03	9638010	C	T	36	3	N	38	N
Gm03	9640692	C	T	39	4	N	49	N
Gm03	9641204	C	A	36	3	N	32	N
Gm03	9726234	G	A	36	3	N	38	N
Gm03	9727752	G	A	39	4	N	22	N
Gm03	9745006	A	G	36	3	N	20	N
Gm03	10013772	A	G	36	3	N	31	N
Gm03	10044425	A	G	42	5	N	22	N
Gm03	10144374	A	C	42	5	N	40	N
Gm03	10221469	T	C	45	6	N	54	N
Gm03	10404744	T	A	36	3	N	26	N
Gm03	10619521	G	A	78	17	N	66	N
Gm03	10620157	A	C	36	3	N	15	N
Gm03	10664622	T	C	90	21	N	135	N
Gm03	10715394	T	G	39	4	N	12	N
Gm03	10733893	T	C	36	3	N	31	N
Gm03	10789931	G	A	39	4	N	42	N
Gm03	11019935	C	G	42	5	N	53	N
Gm03	11026872	C	T	39	4	N	10	N
Gm03	11856340	C	G	91	22	N	3	N
Gm03	11856347	A	C	93	22	N	50	N
Gm03	12404642	G	A	51	8	N	71	N
Gm03	12476486	C	T	44	6	N	1	N
Gm03	12640941	A	G	96	23	N	48	N
Gm03	12790913	T	G	36	3	N	31	N
Gm03	12800399	C	T	45	6	N	28	N
Gm03	13428196	G	A	48	7	N	22	N
Gm03	14339270	A	T	45	6	N	29	N
Gm03	14347445	C	A	36	3	N	31	N
Gm03	14354378	C	T	42	5	N	62	N
Gm03	14410536	G	A	36	3	N	32	N
Gm03	14451152	A	G	36	3	N	38	N
Gm03	14470255	T	C	30	5	Y	20	T
Gm03	14667347	A	G	39	4	N	43	N
Gm03	14819163	A	G	30	6	R	40	A
Gm03	14875862	T	G	42	5	N	50	N
Gm03	15297085	T	C	36	3	N	31	N
Gm03	15406605	A	T	48	7	N	61	N
Gm03	15424794	G	C	84	19	N	63	N
Gm03	19071061	G	A	36	3	N	22	N
Gm03	19153647	C	A	13	9	M	65	C
Gm03	19303051	G	C	42	5	N	53	N
Gm03	19454719	A	C	36	3	N	12	N
Gm03	19454722	G	T	36	3	N	27	N
Gm03	19508749	T	C	36	3	N	31	N
Gm03	19528931	A	T	39	4	N	43	N
Gm03	19662595	T	C	36	3	N	27	N
Gm03	19676698	A	G	60	11	N	70	N
Gm03	19789297	A	G	36	3	N	31	N
Gm03	20063250	G	A	39	4	N	43	N
Gm03	20172632	C	T	36	3	N	31	N
Gm03	20176637	C	A	36	3	N	31	N
Gm03	20211881	A	G	36	3	N	30	N
Gm03	20233592	G	A	39	4	N	27	N
Gm03	20273075	A	G	54	9	N	66	N
Gm03	20279031	G	A	51	8	N	70	N
Gm03	20279044	G	A	51	8	N	36	N
Gm03	20494585	T	C	36	3	N	13	N
Gm03	20507562	G	A	36	3	N	31	N
Gm03	20507583	T	A	36	3	N	31	N
Gm03	20616784	C	A	52	17	M	75	C
Gm03	20626569	A	G	54	9	N	73	N
Gm03	20709317	T	C	60	11	N	76	N
Gm03	20838985	C	T	39	4	N	43	N
Gm03	20958861	T	A	36	3	N	22	N
Gm03	20978305	T	C	45	6	N	56	N
Gm03	20978447	C	T	39	4	N	12	N
Gm03	21101155	A	T	39	4	N	30	N
Gm03	21113864	A	G	42	5	N	53	N
Gm03	21114291	C	T	36	3	N	31	N
Gm03	21115701	G	A	36	3	N	31	N
Gm03	21434841	C	G	60	11	N	77	N
Gm03	21574439	A	T	39	4	N	40	N
Gm03	21578831	T	A	36	3	N	31	N
Gm03	21965522	G	A	75	16	N	73	N
Gm03	21977084	T	C	63	12	N	78	N
Gm03	22050750	G	A	72	15	N	95	N
Gm03	22050764	G	A	45	6	N	61	N
Gm03	22141953	A	G	39	4	N	39	N
Gm03	22143650	C	T	54	9	N	27	N
Gm03	22147381	T	G	39	4	N	40	N
Gm03	22157856	T	G	39	11	S	45	C
Gm03	22167218	A	G	36	3	N	21	N
Gm03	22182989	G	A	42	5	N	53	N
Gm03	22232037	T	C	36	3	N	25	N
Gm03	22348191	T	G	39	4	N	31	N
Gm03	22601168	T	C	36	3	N	31	N
Gm03	22639265	C	A	36	3	N	24	N
Gm03	22661220	T	A	60	11	N	76	N
Gm03	22751264	T	G	51	8	N	62	N
Gm03	22883403	A	G	45	6	N	54	N
Gm03	23135997	G	A	54	9	N	74	N
Gm03	23199424	A	C	51	8	N	58	N
Gm03	23202221	G	A	39	4	N	43	N
Gm03	23272989	C	A	36	3	N	31	N
Gm03	23274519	C	T	60	11	N	78	N
Gm03	23288846	A	G	45	6	N	56	N
Gm03	23315859	A	G	36	3	N	28	N
Gm03	23327342	T	C	132	38	N	9	N
Gm03	27113278	G	T	27	6	K	19	G
Gm03	27243050	T	C	36	3	N	31	N
Gm03	27484551	T	G	39	4	N	40	N
Gm03	27887621	T	C	48	7	N	66	N
Gm03	28456525	C	T	57	10	N	47	N
Gm03	30099155	G	T	42	5	N	50	N
Gm03	30369366	A	T	36	3	N	27	N
Gm03	30502591	C	T	51	8	N	72	N
Gm03	30520217	C	A	36	3	N	31	N
Gm03	30547859	G	T	39	4	N	43	N
Gm03	30642033	A	T	36	3	N	24	N
Gm03	30754128	A	G	36	3	N	31	N
Gm03	30834591	G	A	39	4	N	43	N
Gm03	30851116	C	T	57	10	N	54	N
Gm03	30983264	T	G	42	5	N	48	N
Gm03	31169364	C	T	36	3	N	32	N
Gm03	31252049	A	G	66	13	N	74	N
Gm03	31263504	G	A	36	3	N	31	N
Gm03	31539480	C	T	42	5	N	8	N
Gm03	31539484	C	A	42	5	N	41	N
Gm03	31643635	G	A	36	3	N	38	N
Gm03	32156846	A	C	28	4	M	28	A
Gm03	33064834	C	T	45	6	N	61	N
Gm03	33103611	G	C	54	9	N	74	N
Gm03	33109105	G	T	42	5	N	50	N
Gm03	33110478	T	C	36	3	N	38	N
Gm03	33170328	A	G	42	5	N	16	N
Gm03	33183441	T	A	63	12	N	31	N
Gm03	33185956	G	A	51	8	N	99	N
Gm03	33186827	C	T	36	3	N	29	N
Gm03	33199936	C	T	42	5	N	8	N
Gm03	33213090	T	C	36	3	N	27	N
Gm03	33257141	G	A	39	4	N	47	N
Gm03	33257153	A	C	39	4	N	47	N
Gm03	33303002	A	G	42	5	N	22	N
Gm03	33331852	A	G	36	3	N	31	N
Gm03	33398270	A	T	36	3	N	27	N
Gm03	33625964	C	T	66	13	N	76	N
Gm03	34014153	A	G	42	5	N	53	N
Gm03	34035958	C	T	42	5	N	14	N
Gm03	34063094	G	A	45	6	N	61	N
Gm03	34087040	G	C	72	15	N	69	N
Gm03	34102049	G	C	25	8	S	73	G
Gm03	34102068	C	T	16	5	Y	30	C
Gm03	34148763	T	C	66	13	N	77	N
Gm03	34151557	G	A	36	3	N	28	N
Gm03	34151590	A	G	36	3	N	20	N
Gm03	34151597	G	A	36	3	N	10	N
Gm03	34711224	G	A	39	4	N	43	N
Gm03	34724776	G	A	36	3	N	31	N
Gm03	34778682	A	G	36	3	N	8	N
Gm03	34778920	T	C	36	3	N	5	N
Gm03	34824681	T	C	36	3	N	22	N
Gm03	34868143	T	C	22	7	Y	61	T
Gm03	34907735	A	T	42	5	N	52	N
Gm03	35139805	G	T	36	3	N	31	N
Gm03	35139806	C	A	36	3	N	31	N
Gm03	35209274	G	T	24	4	K	28	G
Gm03	35503594	A	G	45	6	N	52	N
Gm03	35505317	T	C	36	3	N	31	N
Gm03	35520668	C	T	39	4	N	43	N
Gm03	35520673	T	A	39	4	N	43	N
Gm03	35822529	A	T	42	5	N	53	N
Gm03	35824680	T	G	57	10	N	73	N
Gm03	35880504	A	G	36	3	N	31	N
Gm03	35886833	G	A	36	3	N	21	N
Gm03	35888291	A	G	36	3	N	38	N
Gm03	35909051	C	A	39	4	N	31	N
Gm03	35909083	C	T	36	3	N	31	N
Gm03	35909650	C	T	48	7	N	66	N
Gm03	35911476	A	G	36	3	N	23	N
Gm03	35936355	A	T	45	6	N	56	N
Gm03	35951790	A	T	87	20	N	60	N
Gm03	35961885	A	C	39	4	N	30	N
Gm03	35964410	G	A	36	3	N	31	N
Gm03	35964539	T	C	42	5	N	43	N
Gm03	35981349	C	T	45	6	N	54	N
Gm03	35983764	T	G	42	5	N	53	N
Gm03	35995648	T	C	39	4	N	35	N
Gm03	36005576	A	T	48	7	N	67	N
Gm03	36015957	A	T	42	5	N	53	N
Gm03	36060628	T	C	39	4	N	2	N
Gm03	36060630	T	G	39	4	N	16	N
Gm03	36382096	T	C	18	5	M	39	A
Gm03	36388776	C	T	42	5	N	48	N
Gm03	36388785	C	T	42	5	N	48	N
Gm03	36390303	A	T	45	6	N	61	N
Gm03	36454273	C	T	45	6	N	61	N
Gm03	36484122	C	T	28	3	Y	12	C
Gm03	36569780	A	G	36	3	N	31	N
Gm03	36594210	A	G	36	3	N	31	N
Gm03	36610999	A	C	42	5	N	48	N
Gm03	36633452	A	G	57	10	N	77	N
Gm03	36711758	G	A	51	8	N	68	N
Gm03	36811071	T	C	48	7	N	67	N
Gm03	36964557	T	A	36	3	N	31	N
Gm03	37024014	G	A	48	7	N	64	N
Gm03	37102566	T	G	108	27	N	34	N
Gm03	37115528	A	G	36	3	N	20	N
Gm03	37118423	A	T	75	16	N	72	N
Gm03	37118428	G	A	75	16	N	19	N
Gm03	37118722	T	C	75	16	N	23	N
Gm03	37125507	T	A	36	3	N	29	N
Gm03	37133071	A	G	39	4	N	26	N
Gm03	37209560	T	A	36	3	N	31	N
Gm03	37243930	T	C	36	3	N	31	N
Gm03	37264066	A	C	49	16	M	72	A
Gm03	37264153	T	C	106	106	A	210	M
Gm03	37274226	T	G	36	3	N	29	N
Gm03	37293595	C	T	45	6	N	54	N
Gm03	37300377	G	C	39	4	N	43	N
Gm03	37346608	T	C	36	3	N	16	N
Gm03	37354817	C	T	14	4	Y	28	C
Gm03	37371332	C	T	39	4	N	41	N
Gm03	37391071	T	C	42	5	N	45	N
Gm03	37395384	T	G	36	3	N	31	N
Gm03	37398367	T	A	33	44	N	127	N
Gm03	37398368	C	T	32	44	N	128	N
Gm03	37401633	C	T	36	3	N	16	N
Gm03	37411962	G	T	36	3	N	28	N
Gm03	37435878	G	C	45	6	N	61	N
Gm03	37486567	A	G	39	4	N	42	N
Gm03	37655385	G	A	36	3	N	31	N
Gm03	37657501	A	G	36	3	N	31	N
Gm03	37914779	T	C	36	3	N	31	N
Gm03	37942696	T	G	39	4	N	40	N
Gm03	37951739	C	T	36	3	N	21	N
Gm03	37979153	T	G	36	3	N	31	N
Gm03	37983369	C	T	42	5	N	53	N
Gm03	37985030	G	A	42	5	N	42	N
Gm03	37993826	G	A	45	6	N	53	N
Gm03	38032887	C	T	36	3	N	32	N
Gm03	38039649	A	T	36	3	N	31	N
Gm03	38142438	A	G	60	11	N	75	N
Gm03	38221028	G	A	36	3	N	18	N
Gm03	38227158	C	T	36	3	N	32	N
Gm03	38236664	T	A	42	5	N	54	N
Gm03	38237025	T	C	36	3	N	33	N
Gm03	38470145	A	G	39	4	N	8	N
Gm03	38498969	G	T	42	5	N	30	N
Gm03	38508785	T	A	36	3	N	31	N
Gm03	38761324	G	A	36	3	N	8	N
Gm03	38861844	G	T	81	18	N	65	N
Gm03	38940053	T	C	36	3	N	31	N
Gm03	38965820	G	C	48	7	N	64	N
Gm03	38969393	C	T	36	3	N	31	N
Gm03	38998799	A	T	16	5	W	32	A
Gm03	38998815	G	C	21	5	S	32	G
Gm03	39387538	T	C	28	9	Y	71	T
Gm03	39387555	C	G	24	10	S	19	C
Gm03	39490749	T	A	36	3	N	6	N
Gm03	39490772	G	C	42	5	N	32	N
Gm03	39506998	T	G	39	4	N	34	N
Gm03	39553498	A	G	39	4	N	43	N
Gm03	39561503	T	G	36	3	N	31	N
Gm03	39563956	C	T	51	8	N	72	N
Gm03	39581648	C	G	39	4	N	33	N
Gm03	39661124	T	C	36	3	N	8	N
Gm03	39664894	G	T	36	3	N	31	N
Gm03	39672124	G	A	42	5	N	53	N
Gm03	39694339	A	G	39	4	N	4	N
Gm03	39704657	C	T	42	5	N	65	N
Gm03	39717576	T	G	39	4	N	43	N
Gm03	39719311	A	T	39	4	N	43	N
Gm03	39720413	C	A	36	3	N	4	N
Gm03	39730030	C	T	69	14	N	76	N
Gm03	39812118	C	T	36	3	N	31	N
Gm03	40126202	A	G	39	4	N	53	N
Gm03	40127146	T	C	36	3	N	31	N
Gm03	40147420	A	T	48	7	N	20	N
Gm03	40147421	T	A	48	7	N	20	N
Gm03	40292698	T	A	39	4	N	8	N
Gm03	40301424	A	G	36	3	N	31	N
Gm03	40304677	A	G	36	3	N	17	N
Gm03	40315044	A	T	36	3	N	6	N
Gm03	40327878	A	C	40	13	M	76	A
Gm03	40355873	T	A	36	3	N	31	N
Gm03	40422113	G	T	42	5	N	52	N
Gm03	40608342	A	G	39	4	N	43	N
Gm03	40609224	A	C	39	4	N	8	N
Gm03	40611216	T	C	36	3	N	18	N
Gm03	40612798	A	G	39	4	N	43	N
Gm03	40613025	C	T	36	3	N	30	N
Gm03	40634131	T	A	78	17	N	13	N
Gm03	40702287	A	G	54	9	N	70	N
Gm03	40703866	T	C	42	5	N	39	N
Gm03	40720230	A	T	36	3	N	31	N
Gm03	40740187	T	A	39	4	N	43	N
Gm03	40747888	G	A	36	3	N	31	N
Gm03	40777868	G	A	36	3	N	31	N
Gm03	40783157	C	T	39	4	N	43	N
Gm03	40829348	A	G	45	6	N	21	N
Gm03	40829370	A	G	45	6	N	61	N
Gm03	40829679	T	C	39	4	N	53	N
Gm03	40829692	G	A	39	4	N	32	N
Gm03	40854158	A	C	57	10	N	94	N
Gm03	40856711	G	A	36	3	N	31	N
Gm03	40875153	A	C	45	6	N	63	N
Gm03	40902019	C	A	36	3	N	25	N
Gm03	40944296	A	T	54	9	N	73	N
Gm03	40949970	G	T	36	3	N	28	N
Gm03	40985520	T	A	48	7	N	67	N
Gm03	41036605	G	A	51	8	N	72	N
Gm03	41040577	A	C	57	10	N	75	N
Gm03	41040615	G	A	39	4	N	15	N
Gm03	41062408	T	C	39	4	N	43	N
Gm03	41066971	C	T	45	6	N	60	N
Gm03	41075447	T	C	36	3	N	22	N
Gm03	41103836	A	G	45	6	N	56	N
Gm03	41127700	A	T	45	6	N	15	N
Gm03	41127721	G	A	45	6	N	61	N
Gm03	41137955	C	T	36	3	N	31	N
Gm03	41283139	A	G	36	3	N	27	N
Gm03	41318020	A	G	45	6	N	54	N
Gm03	41328907	G	C	81	18	N	66	N
Gm03	41414062	A	T	36	3	N	26	N
Gm03	41425445	G	A	45	6	N	61	N
Gm03	41437063	C	T	36	3	N	31	N
Gm03	41437728	C	T	36	3	N	31	N
Gm03	41438056	G	A	39	4	N	50	N
Gm03	41438065	G	A	39	4	N	26	N
Gm03	41454570	A	G	39	4	N	33	N
Gm03	42156205	G	C	48	7	N	60	N
Gm03	42187242	A	G	42	5	N	53	N
Gm03	42217481	A	C	36	3	N	30	N
Gm03	42217529	G	T	36	3	N	18	N
Gm03	42226783	G	A	42	5	N	53	N
Gm03	42232716	C	T	36	3	N	31	N
Gm03	42244952	C	T	39	4	N	53	N
Gm03	42353611	T	C	39	4	N	16	N
Gm03	42353612	T	A	39	4	N	12	N
Gm03	42583417	C	G	39	4	N	36	N
Gm03	42761686	G	T	22	10	K	59	G
Gm03	42761689	G	A	31	10	R	65	G
Gm03	43313989	T	A	45	6	N	82	N
Gm03	43341179	T	C	36	3	N	31	N
Gm03	43608647	G	A	21	5	R	21	G
Gm03	43608670	T	C	25	5	Y	21	T
Gm03	43635947	C	G	45	6	N	60	N
Gm03	43912475	T	G	36	3	N	31	N
Gm03	44364666	A	G	51	8	N	66	N
Gm03	44475676	T	C	39	4	N	37	N
Gm03	44626000	T	C	60	11	N	73	N
Gm03	44692894	A	G	69	14	N	75	N
Gm03	44692907	T	G	44	15	K	5	T
Gm03	44764888	A	G	36	3	N	31	N
Gm03	44792229	T	A	36	3	N	31	N
Gm03	44792634	C	T	36	3	N	30	N
Gm03	44802179	A	G	36	3	N	27	N
Gm03	44831077	C	T	39	4	N	36	N
Gm03	44831158	T	C	42	5	N	37	N
Gm03	44864358	G	A	39	4	N	43	N
Gm03	44864519	G	A	39	4	N	16	N
Gm03	44979741	C	T	51	8	N	65	N
Gm03	45004713	T	G	36	3	N	28	N
Gm03	45004985	C	T	36	3	N	23	N
Gm03	45017895	T	G	36	3	N	31	N
Gm03	45028022	T	C	36	3	N	23	N
Gm03	45076654	A	G	42	5	N	52	N
Gm03	45076663	C	T	42	5	N	19	N
Gm03	45089808	C	T	36	3	N	31	N
Gm03	45097434	C	T	36	3	N	8	N
Gm03	45102568	C	T	36	3	N	28	N
Gm03	45114137	A	C	39	4	N	43	N
Gm03	45115383	A	G	39	4	N	43	N
Gm03	45118927	A	T	39	4	N	43	N
Gm03	45157030	A	G	36	3	N	31	N
Gm03	45192558	T	C	66	13	N	76	N
Gm03	45208849	T	A	39	4	N	57	N
Gm03	45211440	C	A	36	3	N	31	N
Gm03	45240277	T	C	36	3	N	29	N
Gm03	45299011	C	G	36	3	N	29	N
Gm03	45310574	T	C	42	5	N	22	N
Gm03	45324786	G	A	42	5	N	51	N
Gm03	45336995	G	C	36	3	N	31	N
Gm03	45345979	A	G	36	3	N	31	N
Gm03	45346257	G	C	39	4	N	55	N
Gm03	45547699	A	G	36	3	N	32	N
Gm03	45585817	T	C	31	5	M	31	A
Gm03	45604023	T	C	36	3	N	28	N
Gm03	45628097	G	A	42	5	N	47	N
Gm03	45628917	T	A	57	10	N	77	N
Gm03	45629360	A	C	39	4	N	25	N
Gm03	45633717	C	G	42	5	N	53	N
Gm03	45664352	A	G	36	3	N	23	N
Gm03	45664735	A	C	39	4	N	22	N
Gm03	45803438	A	G	36	3	N	4	N
Gm03	45815964	A	G	75	16	N	72	N
Gm03	45843965	A	G	42	5	N	50	N
Gm03	45864175	G	A	48	7	N	31	N
Gm03	45864178	T	C	48	7	N	65	N
Gm03	45874484	A	G	39	4	N	28	N
Gm03	45909692	T	C	69	14	N	71	N
Gm03	45917093	G	A	54	9	N	67	N
Gm03	45925793	G	C	36	3	N	8	N
Gm03	45941036	A	C	45	6	N	61	N
Gm03	45954229	T	C	112	79	N	152	N
Gm03	45968472	C	G	36	3	N	31	N
Gm03	46020219	C	T	36	3	N	31	N
Gm03	46031830	G	C	57	10	N	50	N
Gm03	46044158	T	A	36	3	N	31	N
Gm03	46109227	C	T	78	17	N	3	N
Gm03	46109243	C	T	78	17	N	67	N
Gm03	46237218	T	C	57	10	N	72	N
Gm03	46322768	C	T	42	5	N	50	N
Gm03	46336358	A	G	63	12	N	76	N
Gm03	46357668	T	G	36	3	N	31	N
Gm03	46376023	A	T	39	4	N	43	N
Gm03	46383215	A	T	39	4	N	42	N
Gm03	46384590	A	G	39	4	N	43	N
Gm03	46402103	A	T	36	3	N	30	N
Gm03	46477873	G	A	28	3	R	12	G
Gm03	46484845	C	T	36	3	N	31	N
Gm03	46553990	C	G	36	3	N	30	N
Gm03	46560856	G	A	90	21	N	56	N
Gm03	46585777	G	A	42	5	N	45	N
Gm03	46588633	T	G	48	7	N	47	N
Gm03	46636215	T	C	45	6	N	55	N
Gm03	46638176	T	A	45	6	N	61	N
Gm03	46651035	A	T	45	6	N	62	N
Gm03	46667848	C	T	36	3	N	31	N
Gm03	46671874	C	T	75	16	N	70	N
Gm03	46707818	A	G	48	7	N	15	N
Gm03	46711011	C	A	42	5	N	42	N
Gm03	46718623	T	C	39	4	N	43	N
Gm03	46724112	A	T	36	3	N	38	N
Gm03	46731152	T	C	45	6	N	59	N
Gm03	46748466	G	T	42	5	N	51	N
Gm03	46761960	G	C	42	5	N	39	N
Gm03	46787625	G	A	39	4	N	43	N
[truncated: 10,728 more rows]

## Sheet: PI594538A
Chromosome	Position	Ref. Base	Variant consensus	Consensus quality	Depth	2nd best call	Log-likelihood 2:3	3rd best call
Gm01	563	C	G	71	95	C	161	S
Gm01	81698	A	R	12	9	G	28	A
Gm01	81711	A	R	33	10	G	23	A
Gm01	357321	T	C	57	10	N	75	N
Gm01	384385	A	T	25	8	W	66	A
Gm01	410178	A	T	57	10	N	75	N
Gm01	434463	T	A	36	3	N	19	N
Gm01	469125	T	A	36	3	N	31	N
Gm01	477895	A	C	36	3	N	28	N
Gm01	516993	G	A	69	14	N	76	N
Gm01	522020	T	A	36	3	N	25	N
Gm01	522022	C	T	36	3	N	7	N
Gm01	556428	T	C	48	7	N	67	N
Gm01	557026	T	A	45	6	N	61	N
Gm01	557119	A	G	45	6	N	44	N
Gm01	671639	T	A	36	3	N	31	N
Gm01	858233	C	T	69	14	N	75	N
Gm01	883796	T	C	48	7	N	65	N
Gm01	973480	T	G	36	3	N	30	N
Gm01	974051	T	C	36	3	N	18	N
Gm01	988304	T	G	39	4	N	43	N
Gm01	997239	C	T	36	3	N	11	N
Gm01	1041592	A	G	63	12	N	24	N
Gm01	1063066	T	A	39	4	N	43	N
Gm01	1083967	A	G	36	3	N	31	N
Gm01	1145011	A	T	36	3	N	4	N
Gm01	1145131	A	G	45	6	N	59	N
Gm01	1156258	A	T	36	3	N	38	N
Gm01	1158478	T	C	36	3	N	26	N
Gm01	1180779	G	A	45	6	N	61	N
Gm01	1349938	A	G	36	3	N	28	N
Gm01	1397472	C	A	63	12	N	78	N
Gm01	1425792	G	C	39	4	N	41	N
Gm01	1446278	C	T	87	20	N	57	N
Gm01	1486278	A	G	36	3	N	25	N
Gm01	1510572	A	G	36	3	N	31	N
Gm01	1638792	C	T	39	4	N	38	N
Gm01	1647957	G	A	87	20	N	135	N
Gm01	1697904	A	C	42	5	N	43	N
Gm01	1746470	T	C	36	3	N	31	N
Gm01	1759202	T	A	36	3	N	4	N
Gm01	1910621	G	C	36	3	N	24	N
Gm01	2035939	T	G	42	5	N	53	N
Gm01	2036439	A	T	42	5	N	53	N
Gm01	2036596	C	T	45	6	N	10	N
Gm01	2069593	T	A	39	4	N	41	N
Gm01	2070287	T	C	36	3	N	28	N
Gm01	2072505	T	G	39	4	N	12	N
Gm01	2099848	C	A	36	3	N	27	N
Gm01	2126689	A	C	109	91	A	137	M
Gm01	2129107	C	G	48	7	N	64	N
Gm01	2131869	G	A	39	4	N	28	N
Gm01	2150915	T	G	63	12	N	77	N
Gm01	2162853	T	A	36	3	N	31	N
Gm01	2175899	T	C	39	4	N	33	N
Gm01	2189360	A	G	36	3	N	27	N
Gm01	2213042	A	T	113	106	N	233	N
Gm01	2252291	A	C	51	8	N	72	N
Gm01	2493463	A	C	36	3	N	4	N
Gm01	2514797	T	C	36	3	N	26	N
Gm01	2514811	C	A	36	3	N	31	N
Gm01	2539088	C	A	36	3	N	22	N
Gm01	2539267	C	T	36	3	N	31	N
Gm01	2610295	T	A	39	4	N	36	N
Gm01	2801131	G	T	42	5	N	65	N
Gm01	3017047	A	C	33	14	N	36	N
Gm01	3146586	G	C	30	5	S	51	G
Gm01	3348838	A	G	36	3	N	31	N
Gm01	3378130	A	G	45	6	N	30	N
Gm01	3389053	C	T	45	6	N	83	N
Gm01	3397484	C	A	42	5	N	53	N
Gm01	3450645	T	C	36	3	N	29	N
Gm01	3457905	T	G	8	8	K	58	T
Gm01	3494758	T	G	45	6	N	75	N
Gm01	3501862	A	G	36	3	N	26	N
Gm01	3508245	T	C	36	3	N	28	N
Gm01	3525126	C	G	39	4	N	43	N
Gm01	3584628	C	G	48	7	N	65	N
Gm01	3606808	C	A	39	4	N	9	N
Gm01	3611672	A	G	39	4	N	13	N
Gm01	3613047	G	A	36	3	N	28	N
Gm01	3623137	T	C	78	17	N	40	N
Gm01	3623451	A	T	57	10	N	75	N
Gm01	3623544	A	G	39	4	N	33	N
Gm01	3628411	A	G	72	15	N	58	N
Gm01	3636775	C	T	63	12	N	76	N
Gm01	3709092	A	G	36	3	N	24	N
Gm01	3723484	A	C	39	4	N	43	N
Gm01	3766537	A	G	36	3	N	19	N
Gm01	3917674	T	A	36	3	N	6	N
Gm01	3998841	G	A	5	10	R	54	G
Gm01	3998854	T	C	28	9	Y	55	T
Gm01	4000889	A	T	39	4	N	41	N
Gm01	4038517	A	C	39	4	N	49	N
Gm01	4057540	T	G	36	3	N	6	N
Gm01	4059218	T	C	48	7	N	62	N
Gm01	4062886	T	C	54	9	N	57	N
Gm01	4087444	A	G	39	4	N	20	N
Gm01	4103940	C	T	36	3	N	27	N
Gm01	4111468	T	G	36	3	N	12	N
Gm01	4119998	A	G	93	88	A	159	R
Gm01	4571902	T	C	42	5	N	18	N
Gm01	4571926	G	A	42	5	N	53	N
Gm01	5086219	T	C	36	3	N	5	N
Gm01	5115012	C	T	54	9	N	74	N
Gm01	5115131	C	A	60	11	N	77	N
Gm01	5117730	A	G	45	6	N	59	N
Gm01	5138820	T	C	36	3	N	18	N
Gm01	5244798	A	C	66	13	N	77	N
Gm01	5262843	G	A	45	6	N	59	N
Gm01	5270567	C	T	36	3	N	29	N
Gm01	5293438	G	A	69	14	N	88	N
Gm01	5294151	C	T	63	12	N	78	N
Gm01	5294157	G	A	63	12	N	70	N
Gm01	5507521	A	T	36	3	N	29	N
Gm01	5590092	A	T	16	5	W	39	A
Gm01	5590100	A	T	16	5	W	40	A
Gm01	5949089	T	G	36	3	N	4	N
Gm01	6961382	G	C	60	11	N	76	N
Gm01	7618838	A	T	51	8	N	58	N
Gm01	7727063	C	T	255	255	Y	255	C
Gm01	7727077	T	C	255	255	Y	255	T
Gm01	7727147	A	C	17	5	M	31	A
Gm01	7857533	T	A	36	3	N	4	N
Gm01	8022125	C	T	26	5	Y	41	C
Gm01	8440334	T	C	111	28	N	84	N
Gm01	8440348	T	C	111	28	N	29	N
Gm01	8440380	A	G	81	18	N	111	N
Gm01	8440418	T	C	48	7	N	71	N
Gm01	8440465	A	G	42	5	N	54	N
Gm01	8844073	A	T	36	3	N	4	N
Gm01	8920831	G	A	39	4	N	9	N
Gm01	9621155	T	A	36	3	N	6	N
Gm01	9650267	G	A	36	3	N	31	N
Gm01	10797818	A	C	36	3	N	26	N
Gm01	10802481	G	T	36	3	N	6	N
Gm01	12803164	C	G	67	86	C	113	S
Gm01	12885694	G	C	33	10	S	70	G
Gm01	12885712	C	T	33	10	Y	25	C
Gm01	13742271	T	C	36	3	N	14	N
Gm01	14024690	T	A	89	27	W	46	T
Gm01	14249589	A	G	36	3	N	31	N
Gm01	14790845	A	G	57	10	N	39	N
Gm01	14790847	G	T	56	10	N	1	N
Gm01	14801935	T	C	66	13	N	74	N
Gm01	14942062	A	G	39	4	N	43	N
Gm01	16838247	T	C	66	87	G	183	S
Gm01	17424218	T	C	36	3	N	26	N
Gm01	17424231	G	A	36	3	N	25	N
Gm01	18695196	G	C	39	4	N	11	N
Gm01	18795865	C	G	45	6	N	12	N
Gm01	21674601	T	G	75	16	N	31	N
Gm01	21674605	C	T	75	16	N	89	N
Gm01	25902854	A	G	56	15	S	42	C
Gm01	27618473	C	G	39	4	N	5	N
Gm01	28616951	T	G	36	3	N	30	N
Gm01	28629527	G	T	39	4	N	43	N
Gm01	28636258	T	C	39	4	N	41	N
Gm01	28831104	G	A	131	38	N	11	N
Gm01	28866289	A	G	36	3	N	34	N
Gm01	29108707	A	G	36	3	N	9	N
Gm01	29167477	A	G	36	3	N	22	N
Gm01	29200264	T	C	36	3	N	31	N
Gm01	29216772	T	G	36	3	N	5	N
Gm01	29218603	T	C	42	5	N	70	N
Gm01	30727691	G	A	45	6	N	61	N
Gm01	30942888	G	A	42	5	N	50	N
Gm01	31000650	A	C	42	5	N	50	N
Gm01	31306749	G	T	45	6	N	61	N
Gm01	31437799	T	C	90	93	N	217	N
Gm01	31690516	A	G	64	13	N	2	N
Gm01	31727022	G	T	39	4	N	9	N
Gm01	31764591	G	A	36	3	N	30	N
Gm01	31830264	T	G	51	8	N	72	N
Gm01	32338386	A	C	36	3	N	31	N
Gm01	32788469	A	T	39	4	N	16	N
Gm01	33896921	A	T	36	3	N	17	N
Gm01	33931822	T	A	39	4	N	30	N
Gm01	34645237	C	T	36	3	N	20	N
Gm01	35390489	T	C	48	7	N	61	N
Gm01	35528628	C	G	36	3	N	31	N
Gm01	35623115	G	T	22	7	K	58	G
Gm01	35641559	A	G	42	5	N	53	N
Gm01	35648217	T	G	36	3	N	28	N
Gm01	35650632	C	T	75	16	N	71	N
Gm01	35651806	G	C	48	7	N	63	N
Gm01	35651808	G	A	48	7	N	67	N
Gm01	35652478	T	C	42	5	N	68	N
Gm01	35683957	G	A	36	3	N	31	N
Gm01	35716458	A	T	39	4	N	10	N
Gm01	35733801	T	C	40	18	Y	5	T
Gm01	35744944	T	C	36	3	N	23	N
Gm01	35859866	G	T	63	12	N	76	N
Gm01	35932645	G	A	39	4	N	43	N
Gm01	35988554	T	C	39	4	N	30	N
Gm01	35992881	G	A	45	6	N	59	N
Gm01	36000932	C	T	45	6	N	61	N
Gm01	36009011	T	A	39	4	N	42	N
Gm01	36029995	A	C	36	3	N	32	N
Gm01	36034141	G	A	54	9	N	74	N
Gm01	36034161	G	T	54	9	N	24	N
Gm01	36079457	T	A	36	3	N	6	N
Gm01	36116870	G	A	124	46	N	41	N
Gm01	36171360	A	G	62	60	T	68	K
Gm01	36172409	G	A	223	255	C	255	M
Gm01	36172513	T	C	168	255	T	255	Y
Gm01	36247652	C	A	39	4	N	43	N
Gm01	36356153	A	C	39	4	N	43	N
Gm01	36358737	G	A	45	6	N	61	N
Gm01	36449025	A	T	45	6	N	20	N
Gm01	36694138	C	G	36	3	N	27	N
Gm01	36711694	A	T	66	13	N	85	N
Gm01	36962705	G	T	128	41	N	22	N
Gm01	36983389	A	T	42	5	N	52	N
Gm01	37033105	C	T	36	3	N	30	N
Gm01	37039052	G	A	81	18	N	65	N
Gm01	37051916	T	C	42	5	N	45	N
Gm01	37058698	A	G	39	4	N	38	N
Gm01	37114299	G	A	39	4	N	43	N
Gm01	37117953	T	C	54	9	N	74	N
Gm01	37239712	G	A	96	23	N	49	N
Gm01	37266666	G	C	39	4	N	40	N
Gm01	37293617	G	A	39	4	N	37	N
Gm01	37293639	G	A	39	4	N	50	N
Gm01	37391188	C	T	39	4	N	40	N
Gm01	37461778	T	C	45	6	N	59	N
Gm01	37507020	A	C	36	3	N	5	N
Gm01	37507295	G	T	51	8	N	59	N
Gm01	37621933	G	A	16	5	R	41	G
Gm01	37704868	A	G	36	3	N	4	N
Gm01	37871315	A	C	39	4	N	11	N
Gm01	37871620	T	G	36	3	N	31	N
Gm01	37964000	A	G	126	39	N	18	N
Gm01	37964090	C	T	125	42	N	28	N
Gm01	37994634	T	A	90	21	N	56	N
Gm01	38028782	T	A	42	5	N	69	N
Gm01	38200062	A	G	98	69	N	137	N
Gm01	38332085	G	T	75	16	N	15	N
Gm01	38333168	C	T	39	4	N	43	N
Gm01	38517264	A	T	54	9	N	71	N
Gm01	38671328	G	A	42	5	N	53	N
Gm01	38697819	C	G	45	6	N	59	N
Gm01	38701749	T	A	36	3	N	31	N
Gm01	38771887	G	C	25	5	M	27	A
Gm01	38788983	A	T	51	8	N	22	N
Gm01	38810435	A	C	33	6	M	47	A
Gm01	38828601	A	G	39	4	N	43	N
Gm01	38835263	C	T	36	3	N	31	N
Gm01	38841804	C	A	36	3	N	31	N
Gm01	38865779	T	G	51	8	N	72	N
Gm01	39010492	T	G	36	3	N	36	N
Gm01	39088493	G	T	72	15	N	74	N
Gm01	39093225	G	T	36	3	N	27	N
Gm01	39122870	G	A	36	3	N	5	N
Gm01	39218463	T	G	48	7	N	67	N
Gm01	39235004	G	A	94	31	R	77	G
Gm01	39235035	C	T	80	29	W	39	A
Gm01	39254347	T	A	78	27	N	30	N
Gm01	39255215	A	G	36	3	N	24	N
Gm01	39268754	A	G	45	6	N	59	N
Gm01	39309886	T	C	39	4	N	41	N
Gm01	39377415	T	C	45	6	N	58	N
Gm01	39472359	C	T	48	7	N	23	N
Gm01	39526129	C	A	36	3	N	29	N
Gm01	39587549	T	C	36	3	N	31	N
Gm01	39588143	A	T	36	3	N	31	N
Gm01	39612551	A	T	39	4	N	38	N
Gm01	39615692	G	A	42	5	N	51	N
Gm01	39615701	A	G	42	5	N	51	N
Gm01	39616368	T	C	75	16	N	70	N
Gm01	39646683	C	T	84	19	N	62	N
Gm01	39683996	C	A	36	3	N	31	N
Gm01	39692451	T	G	36	3	N	22	N
Gm01	39784589	A	G	57	10	N	77	N
Gm01	39785181	G	A	36	3	N	27	N
Gm01	39801671	T	G	87	20	N	54	N
Gm01	39825972	G	R	41	44	A	20	G
Gm01	39851474	T	A	36	3	N	22	N
Gm01	39852628	G	A	36	3	N	27	N
Gm01	39863138	T	C	42	5	N	53	N
Gm01	39892556	C	A	39	4	N	53	N
Gm01	39894982	C	T	42	5	N	48	N
Gm01	39895497	C	T	13	4	Y	28	C
Gm01	40693297	A	G	42	5	N	35	N
Gm01	41087122	A	M	30	9	C	14	A
Gm01	41109953	A	G	69	24	T	7	K
Gm01	41748153	A	C	39	4	N	10	N
Gm01	41769886	C	A	72	15	N	73	N
Gm01	41816247	T	C	36	3	N	18	N
Gm01	41882258	T	C	36	3	N	31	N
Gm01	41902849	A	G	60	11	N	19	N
Gm01	41976979	T	C	129	40	N	18	N
Gm01	42075915	C	T	51	8	N	66	N
Gm01	42090808	T	C	30	5	M	35	A
Gm01	42117175	A	G	45	6	N	60	N
Gm01	42847775	T	C	36	3	N	22	N
Gm01	42939468	T	A	42	5	N	18	N
Gm01	42939470	A	C	42	5	N	49	N
Gm01	42946115	A	G	42	5	N	50	N
Gm01	42954559	A	G	39	4	N	48	N
Gm01	42972837	G	A	39	4	N	35	N
Gm01	43087678	G	A	102	25	N	41	N
Gm01	43121838	A	G	39	4	N	33	N
Gm01	43124938	G	A	36	3	N	28	N
Gm01	43128552	C	T	51	8	N	65	N
Gm01	43145333	T	C	36	3	N	31	N
Gm01	43181495	A	G	63	12	N	77	N
Gm01	43224823	C	T	42	5	N	46	N
Gm01	43250328	A	G	42	5	N	53	N
Gm01	43282044	A	T	36	3	N	31	N
Gm01	43283406	A	G	63	12	N	67	N
Gm01	43292770	G	A	42	5	N	71	N
Gm01	43356601	G	A	16	5	R	29	G
Gm01	43384547	A	T	36	3	N	31	N
Gm01	43415456	C	T	36	3	N	30	N
Gm01	43425613	A	G	39	4	N	43	N
Gm01	43451163	T	G	48	7	N	53	N
Gm01	43462877	T	C	36	3	N	22	N
Gm01	43463237	T	C	39	4	N	41	N
Gm01	43498314	A	G	36	3	N	31	N
Gm01	43582395	C	T	60	27	Y	54	C
Gm01	43599239	C	T	32	6	W	51	A
Gm01	43614256	C	T	36	3	N	31	N
Gm01	43621909	G	T	36	3	N	28	N
Gm01	43644112	C	T	48	7	N	64	N
Gm01	43647643	T	A	16	5	W	41	T
Gm01	43701253	A	T	45	6	N	61	N
Gm01	43701254	G	T	45	6	N	22	N
Gm01	43787451	T	A	42	5	N	43	N
Gm01	43820537	G	T	45	6	N	61	N
Gm01	43820571	A	G	36	3	N	31	N
Gm01	43911661	A	G	36	3	N	11	N
Gm01	43912561	G	A	99	24	N	44	N
Gm01	43917947	G	C	36	3	N	17	N
Gm01	43917956	A	G	36	3	N	27	N
Gm01	43918160	T	G	36	3	N	31	N
Gm01	43918536	G	A	36	3	N	31	N
Gm01	43919564	C	G	39	4	N	22	N
Gm01	43920263	T	G	39	4	N	13	N
Gm01	43979116	A	G	48	7	N	21	N
Gm01	43979136	A	C	48	7	N	67	N
Gm01	44008113	C	G	48	7	N	32	N
Gm01	44008124	A	G	48	7	N	30	N
Gm01	44008482	C	T	36	3	N	29	N
Gm01	44025647	C	T	39	4	N	43	N
Gm01	44027038	T	G	45	6	N	53	N
Gm01	44046973	A	C	48	7	N	20	N
Gm01	44067698	A	G	39	4	N	56	N
Gm01	44082475	A	C	36	3	N	31	N
Gm01	44086125	C	T	36	3	N	17	N
Gm01	44186194	T	C	51	8	N	75	N
Gm01	44191180	C	A	39	4	N	27	N
Gm01	44191678	A	T	63	28	A	24	W
Gm01	44191679	T	C	111	28	N	29	N
Gm01	44192064	A	C	63	12	N	72	N
Gm01	44248452	C	T	45	6	N	28	N
Gm01	44290880	T	C	36	3	N	19	N
Gm01	44304737	G	A	36	3	N	25	N
Gm01	44400768	A	C	36	3	N	25	N
Gm01	44421854	G	A	45	6	N	59	N
Gm01	44447164	A	G	36	3	N	31	N
Gm01	44485192	A	C	36	3	N	30	N
Gm01	44506434	T	C	4	8	Y	54	T
Gm01	44730940	C	T	75	16	N	71	N
Gm01	44813421	A	T	117	133	N	255	N
Gm01	44834341	A	C	39	4	N	38	N
Gm01	44841236	T	A	36	3	N	4	N
Gm01	45081264	C	T	36	3	N	31	N
Gm01	45101550	T	C	36	3	N	31	N
Gm01	45101876	T	G	36	3	N	30	N
Gm01	45104142	C	T	36	3	N	31	N
Gm01	45104155	G	A	36	3	N	31	N
Gm01	45115216	C	T	63	12	N	75	N
Gm01	45116511	G	T	42	5	N	53	N
Gm01	45150873	T	A	42	5	N	41	N
Gm01	45313767	C	T	24	4	Y	26	C
Gm01	45315574	A	G	45	6	N	58	N
Gm01	45320654	A	G	36	3	N	5	N
Gm01	45321879	T	C	25	8	Y	74	T
Gm01	45349844	A	G	36	3	N	16	N
Gm01	45563581	A	T	39	4	N	43	N
Gm01	45655264	A	G	36	3	N	31	N
Gm01	45746197	C	G	45	6	N	54	N
Gm01	46538257	A	G	57	21	R	64	A
Gm01	46553744	T	C	39	4	N	41	N
Gm01	46574941	T	C	42	5	N	53	N
Gm01	46598039	C	G	36	3	N	31	N
Gm01	46621456	T	C	48	7	N	64	N
Gm01	46669535	A	C	72	15	N	73	N
Gm01	46768489	C	T	36	3	N	28	N
Gm01	46948395	C	T	39	4	N	43	N
Gm01	47087840	A	T	51	8	N	71	N
Gm01	47096236	G	A	39	4	N	43	N
Gm01	47099528	A	G	48	7	N	67	N
Gm01	47729671	A	C	36	3	N	31	N
Gm01	47790436	G	A	39	4	N	13	N
Gm01	47790456	G	T	39	4	N	43	N
Gm01	48140384	C	M	43	13	C	3	A
Gm01	48140386	T	Y	43	13	T	2	C
Gm01	48214618	G	A	39	4	N	13	N
Gm01	48221574	T	A	87	20	N	64	N
Gm01	48221635	T	C	137	47	M	22	A
Gm01	48221725	A	G	66	13	N	102	N
Gm01	48221764	G	A	60	11	N	114	N
Gm01	48270273	T	C	39	4	N	30	N
Gm01	48270810	G	C	33	6	Y	38	T
Gm01	48285006	T	A	39	4	N	41	N
Gm01	48311976	A	T	45	6	N	61	N
Gm01	48330309	C	T	57	10	N	73	N
Gm01	48339138	A	R	30	9	G	12	A
Gm01	48351453	G	T	54	9	N	73	N
Gm01	48360203	C	G	105	26	N	37	N
Gm01	48360205	T	A	77	26	N	28	N
Gm01	48556413	C	T	45	6	N	61	N
Gm01	48579901	T	C	51	8	N	69	N
Gm01	48621261	G	A	39	4	N	14	N
Gm01	48630029	C	T	51	8	N	71	N
Gm01	48675838	G	A	42	5	N	61	N
Gm01	48676955	A	T	36	3	N	31	N
Gm01	48701341	T	G	110	85	N	173	N
Gm01	48715484	A	G	185	255	N	255	N
Gm01	48756363	A	C	36	3	N	31	N
Gm01	48937436	C	T	36	3	N	27	N
Gm01	48944997	G	T	13	4	K	28	G
Gm01	49008598	C	T	78	17	N	68	N
Gm01	49016091	A	C	39	4	N	43	N
Gm01	49016676	T	G	42	5	N	40	N
Gm01	49019378	G	C	42	5	N	44	N
Gm01	49229006	A	C	45	6	N	18	N
Gm01	49234037	T	C	36	3	N	31	N
Gm01	49234184	A	G	39	4	N	36	N
Gm01	49249473	A	G	132	35	N	2	N
Gm01	49249540	C	T	84	19	N	62	N
Gm01	49275790	C	T	36	3	N	28	N
Gm01	49278808	G	A	36	3	N	26	N
Gm01	49286300	G	T	36	3	N	28	N
Gm01	49289801	G	C	39	4	N	43	N
Gm01	49315747	T	C	69	14	N	75	N
Gm01	49322565	C	T	39	4	N	12	N
Gm01	49377922	A	G	36	3	N	35	N
Gm01	49399881	A	G	36	3	N	31	N
Gm01	49399905	A	C	42	5	N	24	N
Gm01	49428065	G	A	69	14	N	76	N
Gm01	49428070	G	A	69	14	N	76	N
Gm01	49458549	T	C	42	5	N	69	N
Gm01	49475274	A	G	36	3	N	38	N
Gm01	49509982	T	A	36	3	N	31	N
Gm01	49553441	A	G	36	3	N	38	N
Gm01	49555216	C	A	36	3	N	31	N
Gm01	49610704	T	A	19	38	N	123	N
Gm01	49610817	T	G	39	4	N	43	N
Gm01	49667099	G	A	109	108	G	213	R
Gm01	49679524	T	A	45	6	N	61	N
Gm01	49682837	T	C	105	26	N	38	N
Gm01	49716929	G	T	39	4	N	31	N
Gm01	49765811	G	A	48	7	N	74	N
Gm01	49809158	A	G	81	18	N	108	N
Gm01	49826839	C	T	36	3	N	31	N
Gm01	49857472	A	G	36	3	N	31	N
Gm01	49857816	A	G	36	3	N	38	N
Gm01	49862630	A	G	36	3	N	31	N
Gm01	49889845	C	T	39	4	N	43	N
Gm01	49890084	C	T	36	3	N	31	N
Gm01	49919765	G	T	42	5	N	53	N
Gm01	49955200	G	T	42	5	N	50	N
Gm01	49987288	G	A	45	6	N	44	N
Gm01	50002057	C	T	45	6	N	15	N
Gm01	50005122	G	A	48	7	N	73	N
Gm01	50039184	A	C	42	5	N	48	N
Gm01	50063505	A	G	39	4	N	38	N
Gm01	50132679	T	G	45	6	N	53	N
Gm01	50165113	A	G	39	4	N	43	N
Gm01	50166526	T	G	113	65	N	109	N
Gm01	50328323	T	A	36	3	N	4	N
Gm01	50375959	C	T	42	5	N	16	N
Gm01	50377959	A	T	45	6	N	75	N
Gm01	50525742	A	T	36	3	N	38	N
Gm01	50537628	A	T	36	3	N	31	N
Gm01	50618970	T	C	42	5	N	49	N
Gm01	50630518	A	T	60	11	N	23	N
Gm01	50648690	A	G	36	3	N	9	N
Gm01	50672030	C	T	60	11	N	77	N
Gm01	50678679	C	T	42	5	N	53	N
Gm01	50679159	T	C	39	4	N	43	N
Gm01	50707695	G	A	108	27	N	34	N
Gm01	50728627	T	C	42	5	N	50	N
Gm01	50759148	C	T	54	9	N	74	N
Gm01	51001582	C	T	60	11	N	88	N
Gm01	51001588	A	G	57	10	N	24	N
Gm01	51329045	T	A	58	17	R	76	G
Gm01	51352606	T	C	36	3	N	31	N
Gm01	51360414	T	A	39	4	N	43	N
Gm01	51363922	T	A	84	19	N	63	N
Gm01	51414789	A	C	95	36	N	40	N
Gm01	51461753	G	T	36	3	N	38	N
Gm01	51493634	T	C	96	98	G	187	S
Gm01	51494358	G	A	39	4	N	43	N
Gm01	51635860	C	A	42	5	N	65	N
Gm01	51696245	G	C	42	5	N	53	N
Gm01	51711489	C	T	45	6	N	61	N
Gm01	51711521	G	A	42	5	N	53	N
Gm01	51755164	C	A	36	3	N	17	N
Gm01	51773832	A	G	39	4	N	43	N
Gm01	51790515	C	T	36	3	N	31	N
Gm01	51793475	T	A	36	3	N	30	N
Gm01	51794929	T	C	36	3	N	16	N
Gm01	51823262	T	C	36	3	N	31	N
Gm01	51825522	T	A	36	3	N	28	N
Gm01	51839322	G	A	48	7	N	67	N
Gm01	51847289	T	A	39	4	N	27	N
Gm01	51847427	G	A	42	5	N	53	N
Gm01	51847684	T	C	36	3	N	16	N
Gm01	51855700	A	G	36	3	N	15	N
Gm01	51859824	T	C	69	14	N	75	N
Gm01	51860943	C	T	121	51	N	60	N
Gm01	51867965	A	G	36	3	N	31	N
Gm01	51874499	A	T	54	9	N	70	N
Gm01	51963927	T	A	39	4	N	3	N
Gm01	52230275	T	C	51	8	N	104	N
Gm01	52256286	T	A	75	16	N	72	N
Gm01	52260059	A	G	45	6	N	12	N
Gm01	52260479	C	G	36	3	N	31	N
Gm01	52533278	G	A	36	3	N	26	N
Gm01	52539927	C	T	36	3	N	38	N
Gm01	52542154	A	G	51	8	N	68	N
Gm01	52542158	G	A	51	8	N	71	N
Gm01	52543604	A	T	36	3	N	6	N
Gm01	52577471	G	A	36	3	N	19	N
Gm01	52584267	T	C	42	5	N	53	N
Gm01	52597610	C	G	33	6	R	69	A
Gm01	52598079	G	T	106	63	N	111	N
Gm01	52598080	A	G	108	63	N	109	N
Gm01	52598611	T	C	93	22	N	62	N
Gm01	52599569	G	C	88	29	S	20	G
Gm01	52599597	A	G	127	38	N	14	N
Gm01	52599607	G	A	72	15	N	28	N
Gm01	52599748	T	C	51	8	N	65	N
Gm01	52600653	C	T	255	255	K	111	G
Gm01	52601397	A	G	36	3	N	28	N
Gm01	52602861	G	A	51	8	N	97	N
Gm01	52603513	T	C	39	10	Y	82	T
Gm01	52603937	A	G	66	13	N	66	N
Gm01	52606023	T	C	56	46	T	40	Y
Gm01	52606038	C	A	91	52	C	24	M
Gm01	52606081	A	G	44	17	N	35	N
Gm01	52606264	T	C	255	255	T	102	Y
Gm01	52606271	T	C	255	255	T	124	Y
Gm01	52632079	A	C	72	15	N	57	N
Gm01	52638715	G	T	66	13	N	75	N
Gm01	52661171	T	A	36	3	N	4	N
Gm01	52661172	G	A	36	3	N	4	N
Gm01	52673010	T	C	36	3	N	30	N
Gm01	52675642	A	G	36	3	N	31	N
Gm01	52675721	A	G	42	5	N	57	N
Gm01	52676256	G	T	36	3	N	22	N
Gm01	52852165	A	T	36	3	N	31	N
Gm01	52859674	G	T	36	3	N	31	N
Gm01	52875281	A	G	36	3	N	31	N
Gm01	52875289	G	A	36	3	N	31	N
Gm01	52896842	C	T	42	5	N	51	N
Gm01	52944976	A	G	39	4	N	42	N
Gm01	52994109	A	G	48	7	N	55	N
Gm01	53247383	T	C	39	4	N	43	N
Gm01	53267033	A	G	75	16	N	72	N
Gm01	53267153	A	C	42	5	N	53	N
Gm01	53278791	G	T	45	6	N	60	N
Gm01	53283370	G	T	39	4	N	46	N
Gm01	53586207	C	A	42	5	N	53	N
Gm01	53594704	A	C	36	3	N	27	N
Gm01	53642951	T	G	42	5	N	51	N
Gm01	53653372	G	T	60	11	N	75	N
Gm01	53683647	G	T	54	9	N	74	N
Gm01	53730344	G	T	36	3	N	31	N
Gm01	53731356	A	G	81	18	N	6	N
Gm01	53731408	G	T	117	56	N	79	N
Gm01	53791538	T	C	57	10	N	75	N
Gm01	53792420	C	G	36	3	N	29	N
Gm01	53888588	C	T	126	33	N	9	N
Gm01	53888771	T	C	36	3	N	28	N
Gm01	53909161	T	C	45	6	N	60	N
Gm01	53915307	T	G	54	9	N	51	N
Gm01	53922487	C	A	36	3	N	26	N
Gm01	54027858	A	C	39	4	N	40	N
Gm01	54027859	T	A	39	4	N	43	N
Gm01	54028048	T	A	54	9	N	74	N
Gm01	54037946	A	T	39	4	N	43	N
Gm01	54037970	C	T	39	4	N	42	N
Gm01	54041809	A	C	39	4	N	38	N
Gm01	54055053	G	A	36	3	N	29	N
Gm01	54056206	T	C	60	11	N	76	N
Gm01	54072793	A	G	109	61	A	77	R
Gm01	54107086	G	A	48	7	N	66	N
Gm01	54116912	A	T	48	7	N	24	N
Gm01	54117111	G	A	36	3	N	4	N
Gm01	54144751	A	G	115	53	T	49	K
Gm01	54162637	C	G	60	11	N	77	N
Gm01	54239423	C	T	36	3	N	28	N
Gm01	54258566	C	A	36	3	N	31	N
Gm01	54266732	T	C	45	6	N	58	N
Gm01	54279291	G	A	36	3	N	31	N
Gm01	54279317	C	T	36	3	N	6	N
Gm01	54279763	T	G	57	10	N	42	N
Gm01	54307632	T	C	54	9	N	74	N
Gm01	54322620	A	G	39	4	N	6	N
Gm01	54335919	G	A	36	3	N	31	N
Gm01	54343792	G	A	39	4	N	43	N
Gm01	54366384	T	G	51	13	K	78	T
Gm01	54366428	C	T	39	4	N	43	N
Gm01	54373486	A	G	54	9	N	80	N
Gm01	54380797	A	C	39	4	N	36	N
Gm01	54381805	T	A	36	3	N	5	N
Gm01	54405498	T	C	39	4	N	8	N
Gm01	54447639	A	T	36	3	N	38	N
Gm01	54481066	C	G	39	9	K	69	T
Gm01	54490671	T	A	42	5	N	53	N
Gm01	54492285	T	C	39	4	N	42	N
Gm01	54541108	T	C	48	7	N	62	N
Gm01	54588229	T	C	36	3	N	31	N
Gm01	54661546	G	A	39	4	N	43	N
Gm01	54666152	G	A	91	28	R	40	G
Gm01	54677949	T	A	36	3	N	31	N
Gm01	54740306	T	C	36	3	N	31	N
Gm01	54778982	T	C	36	3	N	5	N
Gm01	54883938	C	A	36	3	N	20	N
Gm01	54891927	A	T	39	4	N	43	N
Gm01	54892736	T	G	39	4	N	49	N
Gm01	54906653	C	T	36	3	N	38	N
Gm01	54911947	C	T	36	3	N	20	N
Gm01	54993934	T	C	42	5	N	53	N
Gm01	55047940	A	T	39	4	N	10	N
Gm01	55050044	A	T	54	9	N	74	N
Gm01	55058529	G	T	36	3	N	31	N
Gm01	55058555	G	A	36	3	N	6	N
Gm01	55074740	A	G	39	4	N	43	N
Gm01	55122105	A	C	36	3	N	7	N
Gm01	55150816	C	T	42	5	N	46	N
Gm01	55150942	G	A	51	8	N	77	N
Gm01	55195713	A	G	36	3	N	31	N
Gm01	55196136	G	A	36	3	N	30	N
Gm01	55203448	G	A	72	15	N	68	N
Gm01	55267851	C	T	36	3	N	29	N
Gm01	55267874	G	A	36	3	N	4	N
Gm01	55326894	A	T	39	4	N	27	N
Gm01	55346723	C	G	72	15	N	73	N
Gm01	55395288	C	T	36	3	N	5	N
Gm01	55400017	C	G	36	3	N	34	N
Gm01	55463372	C	G	36	3	N	11	N
Gm01	55472539	A	G	36	3	N	6	N
Gm01	55532621	C	G	39	4	N	38	N
Gm01	55561326	G	C	42	5	N	53	N
Gm01	55638034	A	G	36	3	N	20	N
Gm01	55664446	C	A	36	3	N	31	N
Gm01	55709039	A	T	51	8	N	0	N
Gm01	55824047	A	C	36	3	N	4	N
Gm02	224345	T	C	45	6	N	61	N
Gm02	237531	G	C	36	3	N	19	N
Gm02	239745	A	G	36	3	N	28	N
Gm02	282892	G	A	63	12	N	72	N
Gm02	317191	C	T	60	11	N	25	N
Gm02	323522	C	G	42	5	N	48	N
Gm02	335489	A	T	36	3	N	31	N
Gm02	346686	T	A	36	3	N	6	N
Gm02	398556	A	G	39	4	N	41	N
Gm02	410454	A	T	39	4	N	43	N
Gm02	471661	A	T	42	5	N	53	N
Gm02	486207	G	T	36	3	N	25	N
Gm02	486855	A	T	42	5	N	18	N
Gm02	490187	A	G	54	9	N	93	N
Gm02	490212	G	A	54	9	N	37	N
Gm02	498708	C	T	129	34	N	4	N
Gm02	542928	C	T	48	7	N	75	N
Gm02	543095	A	G	45	6	N	61	N
Gm02	560177	A	G	40	13	R	70	A
Gm02	666010	T	A	36	3	N	5	N
Gm02	677561	T	C	36	3	N	22	N
Gm02	682213	A	C	36	3	N	8	N
Gm02	685527	C	T	36	3	N	31	N
Gm02	711851	A	G	48	7	N	20	N
Gm02	711852	C	T	48	7	N	22	N
Gm02	711872	G	C	48	7	N	60	N
Gm02	779758	T	A	48	7	N	67	N
Gm02	838056	C	T	57	10	N	85	N
Gm02	841527	G	T	36	3	N	31	N
Gm02	977202	A	G	36	3	N	4	N
Gm02	977233	G	A	45	6	N	7	N
Gm02	1014195	G	A	39	4	N	22	N
Gm02	1046836	C	T	39	4	N	38	N
Gm02	1062627	A	G	51	8	N	70	N
Gm02	1063164	A	G	63	12	N	77	N
Gm02	1081003	A	T	51	8	N	26	N
Gm02	1101275	C	A	99	24	N	44	N
Gm02	1111627	A	T	36	3	N	31	N
Gm02	1112698	G	A	36	3	N	31	N
Gm02	1953728	A	T	17	5	W	38	A
Gm02	2141060	A	C	36	3	N	31	N
Gm02	2151026	C	T	42	5	N	50	N
Gm02	2362549	G	T	39	4	N	11	N
Gm02	2608733	G	A	42	5	N	53	N
Gm02	2618599	G	A	48	7	N	24	N
Gm02	2743276	C	T	48	7	N	21	N
Gm02	2872825	T	C	36	3	N	27	N
Gm02	2875790	T	A	39	4	N	36	N
Gm02	2968414	A	C	3	8	M	49	A
Gm02	2968419	G	C	3	8	S	49	G
Gm02	2995735	A	R	60	20	A	2	G
Gm02	3271360	T	A	39	4	N	12	N
Gm02	3557897	G	T	132	35	N	123	N
Gm02	3757281	C	T	54	9	N	74	N
Gm02	3758566	G	A	42	5	N	53	N
Gm02	3762147	G	A	39	4	N	43	N
Gm02	3795123	T	C	45	6	N	53	N
Gm02	3795125	A	T	45	6	N	13	N
Gm02	3875491	T	G	36	3	N	23	N
Gm02	3889588	G	A	111	28	N	30	N
Gm02	3929290	T	A	42	5	N	53	N
Gm02	3963441	A	G	87	20	N	59	N
Gm02	3974079	T	C	42	5	N	49	N
Gm02	3982245	C	T	81	18	N	156	N
Gm02	4004111	C	T	39	4	N	53	N
Gm02	4055110	C	A	36	3	N	31	N
Gm02	4081061	T	A	45	6	N	61	N
Gm02	4092957	G	A	54	9	N	73	N
Gm02	4129502	T	C	48	7	N	24	N
Gm02	4142198	C	T	39	4	N	56	N
Gm02	4151686	T	A	51	8	N	67	N
Gm02	4185586	G	C	45	6	N	61	N
Gm02	4277370	A	G	49	13	K	106	T
Gm02	4310672	A	G	39	4	N	12	N
Gm02	4497320	T	A	39	4	N	43	N
Gm02	4500680	C	T	39	4	N	36	N
Gm02	4518042	C	A	51	8	N	72	N
Gm02	4520084	G	T	75	16	N	13	N
Gm02	4540352	T	A	51	8	N	71	N
Gm02	4563056	A	G	39	4	N	40	N
Gm02	4699485	G	C	36	3	N	5	N
Gm02	4699605	G	A	42	5	N	52	N
Gm02	4707820	T	A	57	10	N	27	N
Gm02	4794319	T	C	39	4	N	43	N
Gm02	4832796	G	A	36	3	N	31	N
Gm02	4832802	A	G	36	3	N	17	N
Gm02	4848393	T	C	39	4	N	34	N
Gm02	4868309	A	G	81	18	N	77	N
Gm02	4868467	G	C	54	9	N	74	N
Gm02	4876329	C	T	36	3	N	27	N
Gm02	4880796	T	A	36	3	N	18	N
Gm02	4893538	C	T	39	4	N	43	N
Gm02	4896471	A	C	45	6	N	59	N
Gm02	4907459	C	G	42	5	N	69	N
Gm02	4907689	C	T	75	16	N	12	N
Gm02	4907698	C	T	75	16	N	70	N
Gm02	4913239	T	G	42	5	N	53	N
Gm02	4955527	G	A	39	4	N	38	N
Gm02	5098629	C	T	48	7	N	65	N
Gm02	5140926	C	T	57	10	N	77	N
Gm02	5141999	A	G	36	3	N	31	N
Gm02	5192005	G	T	36	3	N	22	N
Gm02	5285794	T	C	42	5	N	39	N
Gm02	5307510	C	T	36	3	N	31	N
Gm02	5326540	C	T	39	4	N	40	N
Gm02	5342322	A	T	36	3	N	6	N
Gm02	5347539	G	A	57	10	N	65	N
Gm02	5355048	G	A	57	10	N	77	N
Gm02	5376286	C	T	39	4	N	14	N
Gm02	5383644	A	G	36	3	N	31	N
Gm02	5461276	G	A	36	3	N	31	N
Gm02	5469609	C	A	36	3	N	30	N
Gm02	5540135	T	G	36	3	N	31	N
Gm02	5592014	T	A	69	14	N	75	N
Gm02	5592223	A	T	45	6	N	61	N
Gm02	5602440	A	G	51	8	N	17	N
Gm02	5604972	T	G	36	3	N	31	N
Gm02	5607539	T	C	45	6	N	77	N
Gm02	5621674	C	A	48	7	N	66	N
Gm02	5750890	C	T	57	10	N	93	N
Gm02	5750909	A	G	57	10	N	66	N
Gm02	5756252	G	A	36	3	N	31	N
Gm02	5828738	T	C	48	7	N	67	N
Gm02	5854162	T	A	36	3	N	9	N
Gm02	5948952	G	C	42	5	N	18	N
Gm02	5978662	A	C	20	4	S	26	G
Gm02	5994721	A	G	36	3	N	6	N
Gm02	6007925	G	A	36	3	N	31	N
Gm02	6018600	A	T	36	3	N	31	N
Gm02	6046929	C	T	51	8	N	72	N
Gm02	6046957	C	T	66	13	N	56	N
Gm02	6172128	C	T	72	15	N	14	N
Gm02	6177236	G	T	36	3	N	30	N
Gm02	6193511	A	T	36	3	N	31	N
Gm02	6198092	T	C	60	11	N	76	N
Gm02	6222640	A	T	57	10	N	102	N
Gm02	6231275	T	G	36	3	N	31	N
Gm02	6237060	A	C	51	8	N	72	N
Gm02	6257875	A	T	39	4	N	35	N
Gm02	6258145	G	A	36	3	N	31	N
Gm02	6272694	T	C	42	5	N	12	N
Gm02	6272695	A	C	42	5	N	7	N
Gm02	6352855	A	G	63	12	N	89	N
Gm02	6368052	T	G	54	9	N	72	N
Gm02	6372147	A	T	36	3	N	6	N
Gm02	6372149	T	A	36	3	N	31	N
Gm02	6382585	A	G	36	3	N	28	N
Gm02	6409289	T	G	39	4	N	38	N
Gm02	6413364	A	C	36	3	N	5	N
Gm02	6428106	T	C	60	11	N	75	N
Gm02	6460916	A	G	39	4	N	33	N
Gm02	6461577	G	T	57	10	N	77	N
Gm02	6466833	T	C	36	3	N	38	N
Gm02	6468736	T	C	36	3	N	29	N
Gm02	6483426	A	G	48	7	N	65	N
Gm02	6501303	G	A	57	10	N	77	N
Gm02	6517115	C	T	39	4	N	43	N
Gm02	6596496	T	C	60	11	N	89	N
Gm02	6601836	G	A	36	3	N	31	N
Gm02	6705140	A	C	36	3	N	35	N
Gm02	6907689	C	T	39	4	N	10	N
Gm02	6913977	T	C	39	4	N	35	N
Gm02	6959067	T	C	36	3	N	29	N
Gm02	6966779	A	T	39	4	N	37	N
Gm02	6978209	G	C	42	5	N	53	N
Gm02	6980841	C	G	56	18	K	72	T
Gm02	6996144	A	T	36	3	N	25	N
Gm02	7009299	T	C	39	4	N	43	N
Gm02	7023234	C	T	20	5	Y	41	C
Gm02	7108457	T	A	36	3	N	25	N
Gm02	7108459	T	A	36	3	N	25	N
Gm02	7126405	C	G	16	5	K	40	T
Gm02	7138196	G	T	66	13	N	77	N
Gm02	7155361	T	G	36	3	N	31	N
Gm02	7195091	C	T	48	7	N	62	N
Gm02	7215828	G	A	60	11	N	73	N
Gm02	7568683	C	T	36	3	N	6	N
Gm02	8608245	T	A	36	3	N	7	N
Gm02	9244893	C	T	42	5	N	65	N
Gm02	9281221	G	T	29	8	K	37	G
Gm02	9498409	T	G	36	3	N	11	N
Gm02	9498411	A	T	36	3	N	5	N
Gm02	9740232	T	C	113	199	T	255	Y
Gm02	9907921	C	T	39	4	N	10	N
Gm02	9912298	A	C	48	7	N	53	N
Gm02	10086936	C	A	39	4	N	43	N
Gm02	10234730	A	G	42	5	N	49	N
Gm02	10310594	C	T	36	3	N	30	N
Gm02	10356736	T	C	36	3	N	38	N
Gm02	10366847	G	C	45	6	N	49	N
Gm02	10386036	A	T	36	3	N	31	N
Gm02	10391836	G	T	36	3	N	20	N
Gm02	10406456	A	T	61	16	N	14	N
Gm02	10424704	T	C	39	4	N	28	N
Gm02	10426143	A	C	48	7	N	67	N
Gm02	10426246	G	A	39	4	N	43	N
Gm02	10493334	T	G	36	3	N	29	N
Gm02	10493352	T	C	36	3	N	29	N
Gm02	10506469	T	C	36	3	N	29	N
Gm02	10598213	G	C	39	4	N	28	N
Gm02	10614916	G	A	39	4	N	51	N
Gm02	10617509	A	T	42	5	N	53	N
Gm02	10634603	C	T	39	4	N	43	N
Gm02	10637678	G	C	72	15	N	74	N
Gm02	10675865	G	C	42	5	N	53	N
Gm02	10675903	G	T	63	12	N	77	N
Gm02	10687855	T	C	57	10	N	77	N
Gm02	10726281	G	A	45	6	N	61	N
Gm02	10751087	T	A	39	4	N	43	N
Gm02	10752308	T	G	39	4	N	43	N
Gm02	10766689	G	A	66	13	N	76	N
Gm02	10769301	G	A	42	5	N	50	N
Gm02	10781717	G	A	36	3	N	31	N
Gm02	10788759	T	C	36	3	N	23	N
Gm02	10788838	G	A	42	5	N	16	N
Gm02	10795365	G	T	39	4	N	14	N
Gm02	10795367	A	C	39	4	N	23	N
Gm02	10852073	G	T	42	5	N	53	N
Gm02	10898107	T	C	36	3	N	31	N
Gm02	10898793	G	A	54	9	N	70	N
Gm02	10919721	T	A	42	5	N	12	N
Gm02	10969412	A	G	36	3	N	23	N
Gm02	10988916	A	T	48	7	N	60	N
Gm02	11024198	G	T	36	3	N	27	N
Gm02	11025676	A	C	36	3	N	5	N
Gm02	11025677	A	T	36	3	N	6	N
Gm02	11034383	T	C	72	15	N	12	N
Gm02	11062148	A	T	42	5	N	71	N
Gm02	11139774	A	G	48	7	N	67	N
Gm02	11175030	T	G	36	3	N	38	N
Gm02	11175211	G	T	39	4	N	43	N
Gm02	11264559	G	T	36	3	N	22	N
Gm02	11311668	T	C	36	3	N	4	N
Gm02	11311669	T	A	36	3	N	4	N
Gm02	11319469	G	T	39	4	N	41	N
Gm02	11332419	C	T	60	11	N	75	N
Gm02	11411450	C	A	36	3	N	31	N
Gm02	11448412	C	T	36	3	N	31	N
Gm02	11456264	A	C	48	7	N	64	N
Gm02	11462093	T	C	36	3	N	31	N
Gm02	11509375	C	A	39	4	N	41	N
Gm02	11581605	T	C	48	7	N	63	N
Gm02	11599227	G	T	39	4	N	22	N
Gm02	11651647	T	C	36	3	N	30	N
Gm02	11727517	C	T	36	3	N	31	N
Gm02	11736543	T	C	36	3	N	28	N
Gm02	11746744	A	T	102	25	N	41	N
Gm02	11760898	T	C	45	6	N	61	N
Gm02	11830317	A	G	42	5	N	51	N
Gm02	11911021	A	G	36	3	N	31	N
Gm02	11954637	T	A	36	3	N	28	N
Gm02	11959703	T	A	36	3	N	7	N
Gm02	12004032	A	T	42	5	N	71	N
Gm02	12007444	T	G	51	8	N	70	N
Gm02	12125658	A	C	39	4	N	43	N
Gm02	12146838	A	T	45	6	N	65	N
Gm02	12219402	T	C	36	3	N	29	N
Gm02	12236002	A	G	57	10	N	107	N
Gm02	12254667	C	T	39	4	N	37	N
Gm02	12338063	C	T	39	4	N	42	N
Gm02	12369066	T	C	36	3	N	31	N
Gm02	12381829	G	T	48	7	N	90	N
Gm02	12384374	G	A	36	3	N	35	N
Gm02	12390960	C	G	31	11	R	52	A
Gm02	12442092	G	A	60	11	N	69	N
Gm02	12476678	G	T	39	4	N	18	N
Gm02	12604206	C	T	48	7	N	67	N
Gm02	12607592	T	A	45	6	N	58	N
Gm02	12611688	C	A	36	3	N	31	N
Gm02	12620771	A	G	63	12	N	85	N
Gm02	12620784	T	C	42	5	N	63	N
Gm02	12620838	T	C	51	8	N	64	N
Gm02	12622030	G	A	36	3	N	14	N
Gm02	12645127	T	C	54	9	N	74	N
Gm02	12698850	T	C	36	3	N	29	N
Gm02	12825738	G	A	39	4	N	56	N
Gm02	12826160	T	A	54	9	N	74	N
Gm02	12874391	T	G	130	37	N	9	N
Gm02	12927360	G	A	48	7	N	67	N
Gm02	12951132	G	A	123	47	N	46	N
Gm02	12971344	C	T	36	3	N	31	N
Gm02	12996702	C	T	48	7	N	17	N
Gm02	13000372	C	T	42	5	N	53	N
Gm02	13009294	A	C	54	9	N	66	N
Gm02	13056654	T	C	36	3	N	31	N
Gm02	13058430	T	G	51	8	N	101	N
Gm02	13058441	C	A	51	8	N	107	N
Gm02	13336056	G	T	45	6	N	85	N
Gm02	13355877	A	G	45	6	N	62	N
Gm02	13378200	T	G	48	7	N	67	N
Gm02	13392024	A	G	36	3	N	19	N
Gm02	13398504	C	G	36	3	N	29	N
Gm02	13412844	T	C	96	23	N	108	N
Gm02	13527977	C	T	42	5	N	32	N
Gm02	13530433	T	C	36	3	N	15	N
Gm02	13536012	C	T	36	3	N	31	N
Gm02	13554293	A	G	69	14	N	25	N
Gm02	13580976	G	C	36	3	N	31	N
Gm02	13637194	T	C	48	7	N	65	N
Gm02	13656672	C	G	42	5	N	50	N
Gm02	13680710	C	A	39	4	N	49	N
Gm02	13730688	C	G	36	3	N	25	N
Gm02	13736397	C	G	32	6	R	33	A
Gm02	13762413	A	G	66	13	N	74	N
Gm02	13767886	T	G	57	10	N	69	N
Gm02	13771196	A	G	36	3	N	23	N
Gm02	13771962	G	C	39	4	N	49	N
Gm02	13796701	T	C	36	3	N	35	N
Gm02	13801525	C	T	36	3	N	38	N
Gm02	13818539	C	A	36	3	N	28	N
Gm02	13820171	G	A	39	4	N	41	N
Gm02	13852027	G	A	51	8	N	25	N
Gm02	13865396	T	C	39	4	N	51	N
Gm02	13877681	G	C	36	3	N	28	N
Gm02	13955560	T	C	36	3	N	28	N
Gm02	13955707	A	C	22	4	M	20	A
Gm02	13990176	G	A	36	3	N	31	N
Gm02	13990701	A	T	45	6	N	60	N
Gm02	14000480	T	C	36	3	N	6	N
Gm02	14013028	G	C	39	4	N	46	N
Gm02	14014876	A	C	39	4	N	28	N
Gm02	14061280	T	A	36	3	N	17	N
Gm02	14071859	T	A	36	3	N	6	N
Gm02	14225957	T	C	54	9	N	74	N
Gm02	14226365	A	G	60	11	N	76	N
Gm02	14427546	A	G	48	7	N	40	N
Gm02	14483040	G	A	48	7	N	63	N
Gm02	14560896	A	T	57	10	N	72	N
Gm02	14570149	G	A	51	8	N	71	N
Gm02	14632321	A	G	48	7	N	64	N
Gm02	14796028	C	T	36	3	N	30	N
Gm02	14803014	A	G	42	5	N	70	N
Gm02	14830266	T	C	45	6	N	75	N
Gm02	14861145	A	G	63	12	N	58	N
Gm02	14861170	C	A	111	28	N	134	N
Gm02	14861187	G	A	120	31	N	131	N
Gm02	14946239	A	G	45	6	N	69	N
Gm02	14946342	G	A	78	17	N	125	N
Gm02	14990758	C	T	39	4	N	10	N
Gm02	15518751	T	A	48	7	N	18	N
Gm02	15518752	C	T	48	7	N	25	N
Gm02	15522433	A	G	45	6	N	59	N
Gm02	15530764	G	A	42	5	N	18	N
Gm02	15531566	G	T	63	12	N	72	N
Gm02	15550921	A	G	42	5	N	47	N
Gm02	15567046	G	T	42	5	N	49	N
Gm02	15592215	A	G	36	3	N	31	N
Gm02	16811131	T	G	36	3	N	24	N
Gm02	18010067	T	A	36	8	W	38	T
Gm02	18010069	C	A	36	8	M	12	C
Gm02	18478261	A	T	39	4	N	10	N
Gm02	22967504	C	A	48	7	N	67	N
Gm02	22967530	C	T	48	7	N	23	N
Gm02	26075109	A	G	36	3	N	7	N
Gm02	26610509	A	G	42	5	N	48	N
Gm02	26788116	C	A	28	4	M	26	C
Gm02	27333508	C	A	43	10	M	7	C
Gm02	27347092	A	T	57	10	N	81	N
Gm02	27348066	T	C	45	6	N	52	N
Gm02	27379942	T	G	36	3	N	21	N
Gm02	27379943	A	T	36	3	N	7	N
Gm02	27399887	A	G	36	3	N	18	N
Gm02	27410181	A	G	45	6	N	20	N
Gm02	27480681	G	T	78	17	N	69	N
Gm02	27542540	C	T	36	3	N	8	N
Gm02	27542568	T	A	36	3	N	22	N
Gm02	27555541	T	C	45	6	N	59	N
Gm02	27691631	T	A	36	3	N	6	N
Gm02	27701040	C	T	48	7	N	67	N
Gm02	27929617	T	C	39	4	N	43	N
Gm02	27952285	A	G	28	9	R	71	A
Gm02	28321604	T	C	42	5	N	64	N
Gm02	28321617	A	G	36	3	N	31	N
Gm02	29611437	T	G	36	3	N	29	N
Gm02	29611823	G	A	39	4	N	53	N
Gm02	29622288	A	T	48	7	N	65	N
Gm02	29736604	A	G	42	5	N	50	N
Gm02	29736620	T	C	39	4	N	12	N
Gm02	29778473	T	C	36	3	N	31	N
Gm02	29841274	A	T	39	4	N	43	N
Gm02	29881963	C	T	45	6	N	61	N
Gm02	29896098	C	T	72	15	N	114	N
Gm02	29909318	C	T	51	8	N	68	N
Gm02	29929528	A	G	66	13	N	110	N
Gm02	29929547	T	C	66	13	N	57	N
Gm02	29971258	G	A	36	3	N	31	N
Gm02	29987294	G	T	45	6	N	59	N
Gm02	30047517	T	C	45	6	N	21	N
Gm02	30356583	C	T	36	3	N	26	N
Gm02	30384809	A	G	42	5	N	71	N
Gm02	30699919	G	A	42	5	N	51	N
Gm02	30848675	A	C	36	3	N	20	N
Gm02	31039991	G	A	81	18	N	66	N
Gm02	31082433	T	G	46	17	R	10	A
Gm02	31082435	T	A	78	17	N	66	N
Gm02	32118346	C	T	60	11	N	76	N
Gm02	32179387	A	G	39	4	N	43	N
Gm02	32581981	G	A	39	4	N	11	N
Gm02	33520350	T	C	84	25	Y	155	T
Gm02	33883493	T	K	1	12	G	45	T
Gm02	33883508	G	A	6	9	R	64	G
Gm02	34293890	T	A	84	19	N	62	N
Gm02	34293909	T	C	80	19	N	4	N
Gm02	34294000	T	C	50	26	Y	46	T
Gm02	34326425	A	C	39	4	N	43	N
Gm02	34332585	A	T	39	4	N	27	N
Gm02	34954460	A	T	58	23	N	38	N
Gm02	35218001	T	C	93	22	N	111	N
Gm02	36712707	T	C	30	17	Y	62	T
Gm02	36712719	A	G	2	19	R	61	A
Gm02	37067851	C	A	33	12	M	12	C
Gm02	37163379	T	A	36	3	N	29	N
Gm02	37676013	G	A	36	3	N	31	N
Gm02	37913344	T	C	39	4	N	38	N
Gm02	37956537	A	T	48	7	N	78	N
Gm02	38777768	A	C	42	5	N	8	N
Gm02	38858899	G	C	22	7	S	49	G
Gm02	38858903	A	T	22	7	W	48	A
Gm02	40133044	A	C	26	11	N	34	N
Gm02	40321404	A	C	57	10	N	74	N
Gm02	40350715	C	M	45	29	C	25	A
Gm02	40350729	C	S	45	29	C	25	G
Gm02	40415322	T	A	102	25	N	90	N
Gm02	40415333	G	A	105	26	N	88	N
Gm02	40415418	T	A	93	22	N	121	N
Gm02	40415424	G	C	96	23	N	111	N
Gm02	41488003	G	C	51	8	N	69	N
Gm02	41918971	G	A	42	5	N	65	N
Gm02	42139079	C	A	45	6	N	61	N
Gm02	42217593	G	A	39	4	N	43	N
Gm02	42300047	A	T	36	3	N	4	N
Gm02	42826698	A	C	45	6	N	59	N
Gm02	42848907	C	G	51	8	N	72	N
Gm02	42848931	T	C	51	8	N	22	N
Gm02	42893976	C	T	36	3	N	31	N
Gm02	42911069	G	A	22	5	W	25	T
Gm02	42931624	C	T	36	3	N	30	N
Gm02	42952504	C	T	36	3	N	31	N
Gm02	42961825	C	T	45	6	N	61	N
Gm02	43022541	T	C	36	3	N	31	N
Gm02	43069529	T	C	93	22	N	51	N
Gm02	43081781	C	A	36	3	N	4	N
Gm02	43129369	A	T	45	6	N	61	N
Gm02	43138406	T	C	36	3	N	30	N
Gm02	43217475	A	T	36	3	N	38	N
Gm02	43220003	C	T	36	3	N	4	N
Gm02	43377614	T	G	36	3	N	5	N
Gm02	43510819	C	T	39	4	N	37	N
Gm02	43613654	C	T	36	3	N	31	N
Gm02	43636776	A	T	39	4	N	34	N
Gm02	43646058	T	A	51	8	N	72	N
Gm02	43710330	C	T	39	4	N	43	N
Gm02	43713088	C	A	20	4	M	27	C
Gm02	43714076	A	C	36	3	N	31	N
Gm02	43721565	G	C	36	3	N	31	N
Gm02	43806217	G	T	57	10	N	86	N
Gm02	43945026	A	G	114	29	N	23	N
Gm02	43950089	A	G	36	3	N	25	N
Gm02	43996190	T	C	63	12	N	107	N
Gm02	43996313	A	C	39	4	N	33	N
Gm02	43996319	T	G	39	4	N	28	N
Gm02	43996858	T	C	72	15	N	72	N
Gm02	43997589	T	A	66	13	N	71	N
Gm02	43997612	G	T	63	12	N	19	N
Gm02	43997615	G	A	32	17	T	20	W
Gm02	44016513	C	G	57	10	N	88	N
Gm02	44027141	T	C	39	4	N	42	N
Gm02	44027285	A	C	39	4	N	19	N
Gm02	44027412	C	T	42	5	N	49	N
Gm02	44032739	G	C	42	5	N	53	N
Gm02	44049831	A	G	36	3	N	30	N
Gm02	44049882	G	A	36	3	N	31	N
Gm02	44134106	G	A	42	5	N	51	N
Gm02	44134145	G	T	39	4	N	43	N
Gm02	44163087	T	C	57	10	N	68	N
Gm02	44170645	A	G	39	4	N	43	N
Gm02	44171525	T	C	39	4	N	33	N
Gm02	44199292	G	A	45	6	N	56	N
Gm02	44211742	A	G	36	3	N	31	N
Gm02	44232680	C	T	90	21	N	57	N
Gm02	44250133	C	T	36	3	N	31	N
Gm02	44250320	G	A	36	3	N	31	N
Gm02	44251469	C	T	36	3	N	31	N
Gm02	44252513	T	C	40	10	M	44	A
Gm02	44273372	G	C	36	3	N	31	N
Gm02	44313075	T	G	22	7	K	28	T
Gm02	44313088	A	T	16	7	W	34	A
Gm02	44447779	G	C	36	3	N	31	N
Gm02	44471823	C	T	36	3	N	31	N
Gm02	44472631	G	A	36	3	N	31	N
Gm02	44472754	T	C	36	3	N	8	N
Gm02	44496834	A	T	36	3	N	5	N
Gm02	44509481	A	C	19	6	M	48	A
Gm02	44519225	A	G	54	9	N	72	N
Gm02	44535355	A	T	114	29	N	26	N
Gm02	44535379	G	A	73	29	N	41	N
Gm02	44721631	G	A	45	6	N	80	N
Gm02	44721664	A	G	32	5	N	10	N
Gm02	44721666	T	C	54	9	N	3	N
Gm02	44721701	C	T	66	13	N	77	N
Gm02	44721750	T	C	57	10	N	74	N
Gm02	44793786	C	T	36	3	N	6	N
Gm02	44826222	T	G	48	7	N	66	N
Gm02	44826237	C	A	48	7	N	71	N
Gm02	44924942	A	T	57	10	N	25	N
Gm02	44924966	T	G	57	10	N	76	N
Gm02	44940847	A	G	42	5	N	70	N
Gm02	44990475	C	A	51	8	N	73	N
Gm02	44990592	G	A	14	4	R	27	G
Gm02	45003494	G	T	60	11	N	95	N
Gm02	45022168	G	A	119	52	N	64	N
Gm02	45024431	A	G	42	5	N	37	N
Gm02	45027321	T	C	36	3	N	31	N
Gm02	45028019	T	G	42	5	N	53	N
Gm02	45029802	A	T	42	5	N	13	N
Gm02	45048498	C	T	36	3	N	35	N
Gm02	45056334	A	G	45	6	N	57	N
Gm02	45334988	A	G	36	3	N	5	N
Gm02	45402711	A	T	39	4	N	43	N
Gm02	45438342	G	C	36	3	N	31	N
Gm02	45448458	T	A	48	7	N	65	N
Gm02	45536179	C	G	39	4	N	5	N
Gm02	45582613	T	G	36	3	N	30	N
Gm02	45582831	T	C	36	3	N	16	N
Gm02	45597732	T	C	36	3	N	29	N
Gm02	45621638	A	G	36	3	N	31	N
Gm02	45634367	T	G	36	3	N	12	N
Gm02	45670807	G	T	36	3	N	38	N
Gm02	45687637	T	A	42	5	N	53	N
Gm02	45689347	A	T	54	9	N	73	N
Gm02	45689392	T	G	36	3	N	4	N
Gm02	45708021	C	T	39	4	N	43	N
Gm02	45746121	G	C	48	7	N	39	N
Gm02	45746131	G	C	48	7	N	64	N
Gm02	46018379	C	A	36	3	N	32	N
Gm02	46103314	A	G	39	4	N	17	N
Gm02	46170699	T	G	36	3	N	28	N
Gm02	46232759	T	C	39	4	N	20	N
Gm02	46268745	C	T	39	4	N	28	N
Gm02	47053133	C	A	37	12	M	62	C
Gm02	47053156	T	A	37	12	W	62	T
Gm02	47065240	A	G	36	3	N	37	N
Gm02	47081720	G	A	39	4	N	43	N
Gm02	47114675	C	T	42	5	N	53	N
Gm02	47914917	C	T	46	15	Y	114	C
Gm02	47949698	T	C	103	37	M	10	A
Gm02	48000971	G	T	28	10	K	71	G
Gm02	48017819	G	T	60	11	N	77	N
Gm02	48018119	G	C	51	8	N	78	N
Gm02	48073042	T	C	42	5	N	48	N
Gm02	48084344	T	A	48	7	N	59	N
Gm02	48094884	T	C	36	3	N	31	N
Gm02	48100923	C	T	36	3	N	31	N
Gm02	48130473	G	A	45	6	N	59	N
Gm02	48157286	C	T	45	6	N	55	N
Gm02	48171216	T	A	39	4	N	8	N
Gm02	48189569	G	A	54	9	N	73	N
Gm02	48206453	C	T	36	3	N	27	N
Gm02	48212495	C	G	39	4	N	39	N
Gm02	48212514	G	A	39	4	N	12	N
Gm02	48239281	G	C	60	11	N	75	N
Gm02	48267998	A	T	36	3	N	31	N
Gm02	48320017	A	G	36	3	N	31	N
Gm02	48346678	T	C	36	3	N	19	N
Gm02	48391378	C	A	36	3	N	13	N
Gm02	48393122	G	C	63	12	N	78	N
Gm02	48428973	G	A	39	4	N	36	N
Gm02	48428977	T	C	39	4	N	34	N
Gm02	48429125	C	T	60	11	N	77	N
Gm02	48467068	G	A	39	4	N	36	N
Gm02	48467073	T	C	39	4	N	12	N
Gm02	48511879	T	C	45	6	N	61	N
Gm02	48523607	C	T	63	12	N	43	N
Gm02	48525672	T	C	36	3	N	18	N
Gm02	48576062	G	T	39	4	N	37	N
Gm02	48582959	A	T	57	10	N	71	N
Gm02	48583565	G	A	124	46	N	42	N
Gm02	48585156	G	T	42	5	N	17	N
Gm02	48590059	T	C	36	3	N	10	N
Gm02	48591032	T	C	36	3	N	31	N
Gm02	48786563	T	C	57	10	N	77	N
Gm02	48787013	A	C	42	5	N	53	N
Gm02	48787119	A	T	36	3	N	31	N
Gm02	48828739	G	A	51	8	N	71	N
Gm02	48838477	C	T	131	36	N	4	N
Gm02	48843396	G	C	33	6	M	51	A
Gm02	48867515	C	T	45	6	N	60	N
Gm02	48883696	T	C	48	7	N	64	N
Gm02	48923728	T	G	36	3	N	19	N
Gm02	48935905	A	G	42	5	N	53	N
Gm02	49061080	T	G	36	3	N	31	N
Gm02	49076519	T	C	36	3	N	31	N
Gm02	49088214	G	A	36	3	N	38	N
Gm02	49104277	G	C	51	8	N	72	N
Gm02	49104384	A	T	84	19	N	87	N
Gm02	49107883	G	A	39	4	N	41	N
Gm02	49113357	G	A	39	4	N	53	N
Gm02	49115945	T	C	36	3	N	30	N
Gm02	49141264	A	C	39	4	N	43	N
Gm02	49278292	A	G	16	5	R	30	A
Gm02	49281678	T	A	36	3	N	28	N
Gm02	49281680	A	T	36	3	N	5	N
Gm02	49463713	C	T	42	5	N	53	N
Gm02	49466663	T	A	36	3	N	31	N
Gm02	49512393	A	G	38	9	R	25	A
Gm02	49615237	T	A	60	11	N	81	N
Gm02	49648933	T	G	48	7	N	66	N
Gm02	49681416	A	T	42	5	N	53	N
Gm02	49757734	A	T	36	3	N	28	N
Gm02	50125953	G	T	30	8	K	20	G
Gm02	50152262	A	G	36	3	N	31	N
Gm02	50164913	A	C	36	3	N	31	N
Gm02	50181635	C	A	36	3	N	28	N
Gm02	50296483	C	T	39	4	N	43	N
Gm02	50296486	T	A	39	4	N	9	N
Gm02	50296680	T	C	36	3	N	31	N
Gm02	50299756	T	C	66	13	N	96	N
Gm02	50358993	T	C	42	5	N	51	N
Gm02	50359971	A	G	51	8	N	72	N
Gm02	50386344	G	A	36	3	N	5	N
Gm02	50390183	C	G	36	3	N	31	N
Gm02	50396580	A	R	1	8	G	48	A
Gm02	50396594	C	T	8	8	Y	49	C
Gm02	50424839	G	A	39	4	N	53	N
Gm02	50447813	T	G	36	3	N	18	N
Gm02	50478326	T	C	36	3	N	35	N
Gm02	50563527	C	A	51	8	N	66	N
Gm02	50822156	G	T	36	3	N	6	N
Gm02	51001900	C	A	36	3	N	22	N
Gm02	51081334	A	G	36	3	N	35	N
Gm02	51101160	C	T	60	11	N	77	N
Gm02	51162530	T	G	39	4	N	35	N
Gm02	51166478	T	A	36	3	N	4	N
Gm02	51166480	A	T	36	3	N	31	N
Gm02	51189071	C	T	36	3	N	29	N
Gm02	51191204	C	A	22	7	M	20	C
Gm02	51222844	C	T	39	4	N	39	N
Gm02	51239969	A	C	54	9	N	59	N
Gm02	51247383	A	G	66	13	N	71	N
Gm02	51258965	C	T	42	5	N	51	N
Gm02	51291749	C	T	51	8	N	71	N
Gm02	51309339	G	A	39	4	N	43	N
Gm02	51430314	T	A	42	5	N	33	N
Gm02	51449636	T	A	73	29	N	42	N
Gm02	51451046	T	A	45	6	N	61	N
Gm02	51469584	G	A	54	9	N	22	N
Gm02	51470488	A	C	36	3	N	27	N
Gm02	51470544	C	T	42	5	N	42	N
Gm02	51529149	A	G	49	22	T	11	K
Gm02	51534981	T	C	42	5	N	32	N
Gm02	51606998	T	G	36	3	N	24	N
Gm02	51639970	A	T	54	9	N	90	N
Gm03	230625	T	C	39	4	N	38	N
Gm03	230630	A	T	39	4	N	38	N
Gm03	336301	T	A	39	4	N	18	N
Gm03	340028	C	T	36	3	N	13	N
Gm03	349750	G	A	36	3	N	38	N
Gm03	379974	A	G	54	9	N	71	N
Gm03	382488	T	A	39	4	N	43	N
Gm03	397698	G	C	27	4	S	28	G
Gm03	397733	T	G	45	6	N	16	N
Gm03	404189	C	T	36	3	N	31	N
Gm03	504739	G	A	36	3	N	31	N
Gm03	545646	A	C	42	5	N	62	N
Gm03	638817	A	T	42	5	N	14	N
Gm03	638818	T	A	42	5	N	14	N
Gm03	751919	A	C	36	3	N	31	N
Gm03	751921	A	T	36	3	N	7	N
Gm03	890307	G	T	36	3	N	31	N
Gm03	1073204	G	A	45	6	N	61	N
Gm03	1073232	G	A	45	6	N	18	N
Gm03	1264139	T	C	39	4	N	43	N
Gm03	1265039	G	A	36	3	N	31	N
Gm03	1300778	A	G	42	5	N	53	N
Gm03	1343623	T	C	39	4	N	43	N
Gm03	1351211	C	T	72	15	N	71	N
Gm03	1357025	A	T	35	7	Y	54	C
Gm03	1376989	T	G	42	5	N	52	N
Gm03	1423131	A	G	45	6	N	25	N
Gm03	1426291	T	A	39	4	N	43	N
Gm03	1436972	G	T	48	7	N	34	N
Gm03	1436986	C	T	48	7	N	66	N
Gm03	1440716	T	C	78	17	N	62	N
Gm03	1481195	C	T	36	3	N	31	N
Gm03	1499632	G	A	48	7	N	65	N
Gm03	1540399	T	A	51	8	N	27	N
Gm03	1540414	C	G	51	8	N	72	N
Gm03	1569388	G	A	39	4	N	43	N
Gm03	1573809	T	C	39	4	N	43	N
Gm03	1590166	T	G	36	3	N	28	N
Gm03	1591369	A	G	89	54	T	79	K
Gm03	1610542	A	T	36	3	N	7	N
Gm03	1742818	A	G	42	5	N	45	N
Gm03	1747137	C	T	51	8	N	58	N
Gm03	1782647	C	A	45	6	N	55	N
Gm03	1861280	A	T	36	3	N	31	N
Gm03	1885914	T	C	45	6	N	60	N
Gm03	1890276	G	T	42	5	N	51	N
Gm03	1925204	A	T	45	6	N	48	N
Gm03	1946739	A	T	60	11	N	76	N
Gm03	1979038	A	G	36	3	N	28	N
Gm03	1983773	G	A	39	4	N	43	N
Gm03	1993550	A	T	39	4	N	32	N
Gm03	2012000	A	T	36	3	N	38	N
Gm03	2037453	C	T	36	3	N	38	N
Gm03	2074600	T	C	57	10	N	28	N
Gm03	2092011	A	G	39	4	N	7	N
Gm03	2092016	G	A	39	4	N	40	N
Gm03	2105385	T	C	36	3	N	31	N
Gm03	2110615	G	A	36	3	N	6	N
Gm03	2130568	T	C	36	3	N	31	N
Gm03	2131965	A	G	39	4	N	8	N
Gm03	2138297	A	T	36	3	N	37	N
Gm03	2185437	A	G	51	8	N	70	N
Gm03	2221023	C	T	36	3	N	29	N
Gm03	2225241	A	T	39	4	N	43	N
Gm03	2255873	T	C	36	3	N	28	N
Gm03	2262579	C	T	42	5	N	15	N
Gm03	2285557	C	T	111	28	N	30	N
Gm03	2300593	T	A	81	18	N	66	N
Gm03	2320039	C	T	36	3	N	26	N
Gm03	2336347	T	C	39	4	N	19	N
Gm03	2341908	T	C	47	17	M	105	A
Gm03	2415547	T	C	48	12	M	75	A
Gm03	2415603	A	C	39	4	N	43	N
Gm03	2424042	A	T	45	6	N	59	N
Gm03	2480755	T	C	45	6	N	46	N
Gm03	2484353	A	G	22	4	R	26	A
Gm03	2575373	A	G	39	4	N	43	N
Gm03	2600037	A	G	45	6	N	57	N
Gm03	2600046	C	A	45	6	N	55	N
Gm03	2630829	A	G	29	4	K	28	T
Gm03	2763402	T	A	48	7	N	64	N
Gm03	2767882	T	G	26	5	R	37	A
Gm03	2777879	G	A	39	4	N	38	N
Gm03	2779493	A	G	36	3	N	25	N
Gm03	2899993	C	T	51	8	N	24	N
Gm03	2941275	G	T	60	11	N	124	N
Gm03	2941846	A	C	36	3	N	35	N
Gm03	3040418	T	C	90	21	N	57	N
Gm03	3054745	A	G	60	11	N	118	N
Gm03	3055800	A	G	45	6	N	20	N
Gm03	3084015	A	T	48	7	N	67	N
Gm03	3088374	C	A	36	3	N	31	N
Gm03	3088815	C	T	42	5	N	53	N
Gm03	3096073	T	C	36	3	N	29	N
Gm03	3100344	C	T	45	6	N	61	N
Gm03	3145323	G	A	45	6	N	61	N
Gm03	3145976	A	G	16	5	R	49	A
Gm03	3152221	T	A	53	12	N	10	N
Gm03	3237396	T	A	45	6	N	61	N
Gm03	3285088	A	G	39	4	N	41	N
Gm03	3302880	C	G	51	8	N	69	N
Gm03	3303401	A	T	39	4	N	42	N
Gm03	3303983	C	G	39	4	N	20	N
Gm03	3316763	A	G	36	3	N	18	N
Gm03	3325403	A	G	42	5	N	65	N
Gm03	3361344	C	G	84	19	N	61	N
Gm03	3388994	C	T	51	8	N	72	N
Gm03	3437402	C	T	87	20	N	58	N
Gm03	3442583	A	G	39	4	N	43	N
Gm03	3463776	A	G	53	14	R	51	A
Gm03	3516179	C	T	42	5	N	53	N
Gm03	3522059	T	C	45	6	N	61	N
Gm03	3525805	T	C	60	11	N	109	N
Gm03	3525992	A	G	39	4	N	43	N
Gm03	3526021	C	T	75	16	N	107	N
Gm03	3545036	A	T	45	6	N	64	N
Gm03	3554605	A	C	39	4	N	43	N
Gm03	3607347	T	C	36	3	N	36	N
Gm03	3607357	C	T	36	3	N	6	N
Gm03	3628854	C	T	36	3	N	15	N
Gm03	3630095	G	T	57	10	N	45	N
Gm03	3652942	C	A	36	3	N	31	N
Gm03	3671490	C	T	36	3	N	30	N
Gm03	3767961	C	T	51	8	N	72	N
Gm03	3802925	C	G	36	3	N	26	N
Gm03	3833949	T	C	39	4	N	34	N
Gm03	3846794	T	C	124	45	N	39	N
Gm03	3849432	A	T	60	11	N	77	N
Gm03	3860315	T	A	117	46	T	23	W
Gm03	3913624	T	C	39	4	N	35	N
Gm03	3913646	A	G	39	4	N	43	N
Gm03	3944671	T	C	36	3	N	19	N
Gm03	3952694	G	C	36	3	N	25	N
Gm03	3972737	C	A	36	3	N	31	N
Gm03	3972752	A	T	36	3	N	31	N
Gm03	3976377	T	C	54	9	N	74	N
Gm03	4059403	A	C	15	6	M	28	A
Gm03	4107309	T	C	57	10	N	68	N
Gm03	4107332	G	T	60	11	N	67	N
Gm03	4197970	G	S	69	16	C	27	G
Gm03	4348630	G	C	36	3	N	31	N
Gm03	4407340	A	C	43	11	S	19	G
Gm03	4470557	C	T	36	3	N	31	N
Gm03	4479728	T	C	36	3	N	27	N
Gm03	4484251	A	T	42	5	N	65	N
Gm03	4495235	G	A	36	3	N	31	N
Gm03	4496428	G	T	42	5	N	40	N
Gm03	4496429	T	C	42	5	N	40	N
Gm03	4498291	A	G	36	3	N	4	N
Gm03	4508818	T	C	36	3	N	31	N
Gm03	4509060	T	C	42	5	N	50	N
Gm03	4524426	C	T	45	6	N	55	N
Gm03	4532937	A	T	36	3	N	27	N
Gm03	4533137	T	A	36	3	N	31	N
Gm03	4533177	C	T	36	3	N	31	N
Gm03	4533180	T	C	36	3	N	31	N
Gm03	4538177	T	C	36	3	N	31	N
Gm03	4563013	T	C	48	7	N	65	N
Gm03	4581209	T	G	36	3	N	33	N
Gm03	4581210	G	A	36	3	N	35	N
Gm03	4587335	C	G	36	3	N	31	N
Gm03	4590719	T	A	36	3	N	31	N
Gm03	4591168	A	G	48	7	N	22	N
Gm03	4591213	T	C	42	5	N	53	N
Gm03	4591313	T	A	51	8	N	71	N
Gm03	4603983	A	G	75	16	N	72	N
Gm03	4632793	C	G	36	3	N	28	N
Gm03	4634229	G	A	57	10	N	76	N
Gm03	4659015	C	G	105	26	N	37	N
Gm03	4711049	T	C	63	12	N	78	N
Gm03	4732030	A	C	36	3	N	6	N
Gm03	4732037	C	T	36	3	N	19	N
Gm03	4827373	C	T	42	5	N	65	N
Gm03	4854787	A	C	42	5	N	13	N
Gm03	4861659	T	C	42	5	N	51	N
Gm03	4909352	A	C	99	24	N	45	N
Gm03	4957829	G	A	42	5	N	53	N
Gm03	4964910	T	C	42	5	N	49	N
Gm03	4967781	C	T	36	3	N	18	N
Gm03	4975672	T	C	36	3	N	36	N
Gm03	5036545	G	T	84	19	N	2	N
Gm03	5036588	T	G	42	5	N	50	N
Gm03	5045575	T	G	36	3	N	13	N
Gm03	5047375	C	T	45	6	N	61	N
Gm03	5072231	G	C	45	6	N	19	N
Gm03	5074879	T	C	36	3	N	29	N
Gm03	5079992	A	G	84	19	N	137	N
Gm03	5085262	C	T	36	3	N	26	N
Gm03	5105931	C	T	54	9	N	24	N
Gm03	5105963	C	A	75	16	N	71	N
Gm03	5109893	A	T	39	4	N	42	N
Gm03	5128330	T	G	39	4	N	43	N
Gm03	5142867	G	A	36	3	N	31	N
Gm03	5144964	T	C	45	6	N	59	N
Gm03	5170501	T	G	36	3	N	26	N
Gm03	5192526	G	C	39	4	N	46	N
Gm03	5211804	G	A	36	3	N	28	N
Gm03	5220755	C	T	36	3	N	31	N
Gm03	5221224	A	G	42	5	N	53	N
Gm03	5224645	G	A	39	4	N	41	N
Gm03	5259976	A	G	42	5	N	53	N
Gm03	5260625	G	A	36	3	N	29	N
Gm03	5261908	T	C	48	7	N	67	N
Gm03	5273226	A	T	45	6	N	61	N
Gm03	5276245	T	C	42	5	N	49	N
Gm03	5296910	G	T	39	4	N	38	N
Gm03	5322379	A	T	36	3	N	8	N
Gm03	5324612	G	A	36	3	N	32	N
Gm03	5324614	T	A	36	3	N	23	N
Gm03	5327538	A	C	75	16	N	123	N
Gm03	5327594	G	A	43	16	W	110	T
Gm03	5327606	A	G	174	49	N	86	N
Gm03	5327629	C	A	106	38	M	2	C
Gm03	5343240	T	A	36	3	N	19	N
Gm03	5347001	A	G	36	3	N	31	N
Gm03	5361109	C	A	60	11	N	74	N
Gm03	5364450	T	A	54	9	N	74	N
Gm03	5367350	T	C	45	6	N	5	N
Gm03	5371872	G	T	39	4	N	28	N
Gm03	5371978	T	A	51	8	N	69	N
Gm03	5377556	G	A	51	8	N	72	N
Gm03	5378705	C	T	36	3	N	31	N
Gm03	5395140	A	T	36	3	N	5	N
Gm03	5488535	G	A	36	3	N	19	N
Gm03	5522707	G	T	45	6	N	29	N
Gm03	5522709	G	A	45	6	N	29	N
Gm03	5532995	G	C	8	7	S	49	G
Gm03	5706550	C	T	36	3	N	31	N
Gm03	5709698	A	C	39	4	N	40	N
Gm03	5710143	A	G	36	3	N	7	N
Gm03	5871705	G	C	96	23	N	47	N
Gm03	5913500	A	G	90	21	N	55	N
Gm03	5913972	A	G	39	4	N	53	N
Gm03	5914026	A	G	60	11	N	69	N
Gm03	5914028	A	T	60	11	N	82	N
Gm03	5917240	C	T	51	8	N	42	N
Gm03	5917251	A	C	48	7	N	57	N
Gm03	5936741	G	T	36	3	N	31	N
Gm03	5941462	C	T	36	3	N	31	N
Gm03	5950731	C	T	36	3	N	30	N
Gm03	5954084	A	C	51	8	N	69	N
Gm03	6026685	A	G	102	25	N	22	N
Gm03	6028117	A	T	36	3	N	31	N
Gm03	6051926	A	C	54	9	N	74	N
Gm03	6328590	G	A	39	4	N	42	N
Gm03	6396246	C	G	42	5	N	53	N
Gm03	6454415	C	G	54	15	K	76	T
Gm03	6454416	A	G	72	15	N	71	N
Gm03	6528555	T	A	48	7	N	61	N
Gm03	6528580	A	G	48	7	N	25	N
Gm03	6541889	C	T	36	3	N	30	N
Gm03	6556485	G	A	36	3	N	38	N
Gm03	6608008	C	A	45	6	N	61	N
Gm03	6636537	G	A	42	5	N	45	N
Gm03	6645985	G	A	45	6	N	41	N
Gm03	6682372	A	G	36	3	N	31	N
Gm03	6683779	A	G	36	3	N	31	N
Gm03	6683798	C	G	39	4	N	22	N
Gm03	6707343	G	A	39	4	N	12	N
Gm03	6707887	C	G	39	4	N	39	N
Gm03	6724750	C	T	42	5	N	53	N
Gm03	6743723	C	T	42	5	N	48	N
Gm03	6793588	A	G	36	3	N	24	N
Gm03	6835563	T	A	39	4	N	12	N
Gm03	6838520	T	C	42	5	N	63	N
Gm03	6924112	A	G	39	4	N	37	N
Gm03	6930424	A	G	39	4	N	43	N
Gm03	6973176	T	C	36	3	N	31	N
Gm03	6978750	C	A	42	5	N	63	N
Gm03	6991295	G	A	72	15	N	74	N
Gm03	7071323	G	A	39	4	N	39	N
Gm03	7303258	T	G	42	5	N	52	N
Gm03	7518452	C	T	105	26	N	37	N
Gm03	7550633	C	G	45	6	N	50	N
Gm03	7608318	G	A	36	3	N	17	N
Gm03	7619210	A	G	45	6	N	77	N
Gm03	7815008	A	T	39	4	N	43	N
Gm03	7953994	G	C	36	3	N	31	N
Gm03	7967077	T	C	51	8	N	24	N
Gm03	7969679	T	C	36	3	N	28	N
Gm03	7969681	A	G	36	3	N	20	N
Gm03	8040467	C	T	78	17	N	69	N
Gm03	8042922	T	C	36	3	N	26	N
Gm03	8075674	C	G	36	3	N	30	N
Gm03	8092880	A	C	54	9	N	71	N
Gm03	8176778	T	A	45	6	N	67	N
Gm03	8193969	T	C	39	4	N	28	N
Gm03	8199403	A	G	42	5	N	53	N
Gm03	8200353	A	G	36	3	N	28	N
Gm03	8220350	A	G	39	4	N	41	N
Gm03	8355872	T	C	84	19	N	33	N
Gm03	8355880	T	C	84	19	N	85	N
Gm03	8356719	C	A	42	5	N	53	N
Gm03	8402317	G	A	54	9	N	22	N
Gm03	8410286	C	A	51	8	N	72	N
Gm03	8413753	C	T	39	4	N	56	N
Gm03	8430571	C	T	39	4	N	43	N
Gm03	8544356	C	A	42	5	N	53	N
Gm03	8618187	C	T	93	22	N	53	N
Gm03	8714946	C	T	69	14	N	74	N
Gm03	9107042	T	C	36	3	N	23	N
Gm03	9122301	G	A	70	39	N	75	N
Gm03	9122353	T	A	36	3	N	23	N
Gm03	9175197	A	G	36	3	N	4	N
Gm03	9587483	T	A	39	4	N	45	N
Gm03	9597231	A	T	39	4	N	41	N
Gm03	9612902	C	T	36	3	N	31	N
Gm03	9612922	T	A	39	4	N	42	N
Gm03	9638793	G	A	39	4	N	40	N
Gm03	9640557	T	C	81	18	N	72	N
Gm03	9640567	A	G	81	18	N	93	N
Gm03	9640692	C	T	48	7	N	67	N
Gm03	10044425	A	G	32	9	R	20	A
Gm03	10044426	T	A	32	9	W	20	T
Gm03	10221469	T	C	39	4	N	30	N
Gm03	10372586	A	G	45	6	N	17	N
Gm03	10619521	G	A	101	52	C	45	M
Gm03	10662662	G	C	51	8	N	26	N
Gm03	10664622	T	C	57	10	N	116	N
Gm03	10739633	T	C	39	4	N	43	N
Gm03	11019935	C	G	36	3	N	31	N
Gm03	11026872	C	T	45	6	N	38	N
Gm03	11100970	A	C	36	3	N	4	N
Gm03	11276352	T	C	45	6	N	59	N
Gm03	11856340	C	G	75	16	N	9	N
Gm03	11856347	A	C	75	16	N	70	N
Gm03	12800399	C	T	45	6	N	23	N
Gm03	13428196	G	A	34	8	M	23	C
Gm03	14338647	T	A	36	3	N	27	N
Gm03	14354378	C	T	42	5	N	53	N
Gm03	14608596	A	T	39	4	N	6	N
Gm03	14770295	C	G	36	3	N	31	N
Gm03	14778035	A	G	36	3	N	5	N
Gm03	14819163	A	G	48	7	N	57	N
Gm03	14819164	T	A	48	7	N	18	N
Gm03	14976478	C	T	39	4	N	28	N
Gm03	15406605	A	T	39	4	N	41	N
Gm03	15424794	G	C	108	27	N	32	N
Gm03	17173610	A	T	36	3	N	31	N
Gm03	17226542	A	C	39	4	N	33	N
Gm03	17413242	G	A	39	4	N	13	N
Gm03	17556980	A	T	39	4	N	43	N
Gm03	18145576	T	C	60	17	M	17	A
Gm03	18250398	T	A	54	9	N	73	N
Gm03	18268520	C	G	48	7	N	67	N
Gm03	18350602	G	T	60	11	N	77	N
Gm03	18371828	C	T	36	3	N	31	N
Gm03	18390323	A	C	36	3	N	38	N
Gm03	18418179	T	C	102	25	N	41	N
Gm03	18447249	C	G	125	42	N	28	N
Gm03	18479002	A	G	39	4	N	38	N
Gm03	18498437	C	T	42	5	N	47	N
Gm03	18586672	A	G	36	3	N	28	N
Gm03	18610558	A	G	36	3	N	37	N
Gm03	19153647	C	A	7	11	M	59	C
Gm03	19230870	G	T	36	3	N	4	N
Gm03	19278773	G	A	39	4	N	43	N
Gm03	19303051	G	C	39	4	N	42	N
Gm03	19662595	T	C	42	5	N	48	N
Gm03	20037351	T	G	36	3	N	28	N
Gm03	20061184	T	A	42	5	N	9	N
Gm03	20063250	G	A	39	4	N	43	N
Gm03	20144053	G	A	36	3	N	31	N
Gm03	20233592	G	A	36	3	N	8	N
Gm03	20273057	A	R	0	7	G	43	A
Gm03	20279031	G	A	84	19	N	62	N
Gm03	20279044	G	A	84	19	N	8	N
Gm03	20478133	T	A	36	3	N	31	N
Gm03	20487904	A	C	36	3	N	27	N
Gm03	20509457	C	T	39	4	N	13	N
Gm03	20616784	C	A	28	9	M	56	C
Gm03	20616803	A	T	28	9	W	56	A
Gm03	20626569	A	G	36	3	N	31	N
Gm03	20707748	A	T	36	3	N	7	N
Gm03	20709317	T	C	42	5	N	52	N
Gm03	20838985	C	T	36	3	N	31	N
Gm03	20859092	T	C	39	4	N	47	N
Gm03	20859106	A	T	39	4	N	37	N
Gm03	20906188	T	A	45	6	N	55	N
Gm03	20912246	A	G	39	4	N	37	N
Gm03	20919538	T	C	36	3	N	31	N
Gm03	20924909	G	A	36	3	N	31	N
Gm03	20953060	T	G	36	3	N	8	N
Gm03	20953196	G	A	39	4	N	43	N
Gm03	20978305	T	C	48	7	N	67	N
Gm03	21113864	A	G	35	8	K	64	T
Gm03	21114291	C	T	39	4	N	43	N
Gm03	21114441	G	A	39	4	N	41	N
Gm03	21157370	A	G	39	4	N	16	N
Gm03	21896337	G	C	36	3	N	15	N
Gm03	21965522	G	A	84	19	N	63	N
Gm03	21977084	T	C	48	7	N	65	N
Gm03	22050750	G	A	81	18	N	81	N
Gm03	22050764	G	A	42	5	N	53	N
Gm03	22053392	A	T	39	4	N	12	N
Gm03	22092042	A	C	45	6	N	61	N
Gm03	22130121	T	A	38	8	M	66	C
Gm03	22141953	A	G	45	6	N	59	N
Gm03	22143650	C	T	57	10	N	21	N
Gm03	22153355	A	C	39	4	N	14	N
Gm03	22154986	A	G	36	3	N	31	N
Gm03	22157856	T	G	43	13	K	85	T
Gm03	22207480	T	C	36	3	N	31	N
Gm03	22600975	T	C	36	3	N	31	N
Gm03	22601168	T	C	39	4	N	40	N
Gm03	22638837	A	T	36	3	N	31	N
Gm03	22661220	T	A	63	12	N	77	N
Gm03	22679272	T	A	36	3	N	6	N
Gm03	22679273	A	C	36	3	N	7	N
Gm03	22686715	G	R	41	15	A	20	G
Gm03	22751264	T	G	66	13	N	74	N
Gm03	22790010	T	A	36	3	N	28	N
Gm03	23202221	G	A	45	6	N	61	N
Gm03	23272989	C	A	45	6	N	59	N
Gm03	23288846	A	G	57	10	N	72	N
Gm03	23327342	T	C	107	46	A	22	M
Gm03	23839804	T	A	42	5	N	49	N
Gm03	24215049	T	C	57	10	N	71	N
Gm03	24722166	T	C	39	4	N	38	N
Gm03	24967672	T	A	36	3	N	31	N
Gm03	24967674	A	T	36	3	N	7	N
Gm03	27887621	T	C	51	8	N	70	N
Gm03	28724477	A	G	63	12	N	93	N
Gm03	29986485	A	T	36	3	N	7	N
Gm03	30099155	G	T	72	15	N	70	N
Gm03	30437350	G	A	39	4	N	43	N
Gm03	30502591	C	T	63	12	N	78	N
Gm03	30504867	G	A	36	3	N	30	N
Gm03	30724216	G	A	36	3	N	13	N
Gm03	30752472	T	C	36	3	N	31	N
Gm03	30787383	G	A	45	6	N	50	N
Gm03	30851116	C	T	36	3	N	21	N
Gm03	30851802	T	A	36	3	N	38	N
Gm03	30983264	T	G	36	3	N	27	N
Gm03	30984477	C	A	42	5	N	16	N
Gm03	31101849	A	G	36	3	N	38	N
Gm03	31186491	T	C	75	16	N	47	N
Gm03	31186669	A	G	48	7	N	66	N
Gm03	31252049	A	G	78	17	N	69	N
Gm03	31263504	G	A	51	8	N	53	N
Gm03	31640731	T	C	42	5	N	44	N
Gm03	32835452	C	G	73	24	S	41	C
Gm03	32835466	T	C	73	24	Y	41	T
Gm03	33101879	T	C	39	4	N	10	N
Gm03	33407491	T	C	39	4	N	31	N
Gm03	34275537	G	A	36	3	N	19	N
Gm03	34583804	C	A	42	5	N	70	N
Gm03	34793763	A	G	90	21	N	148	N
Gm03	35035729	A	T	39	4	N	11	N
Gm03	35096682	T	C	36	3	N	31	N
Gm03	35121177	G	A	57	10	N	77	N
Gm03	35122913	A	G	42	5	N	47	N
Gm03	35142618	A	G	36	3	N	36	N
Gm03	35187265	C	G	36	3	N	14	N
Gm03	35205773	T	C	36	3	N	31	N
Gm03	35207305	T	C	93	22	N	52	N
Gm03	35207326	C	T	83	22	N	10	N
Gm03	35214061	C	G	39	4	N	43	N
Gm03	35218206	A	T	39	4	N	43	N
Gm03	35568564	C	T	36	3	N	12	N
Gm03	35569527	A	T	54	9	N	74	N
Gm03	35581444	G	A	48	7	N	28	N
Gm03	35596320	T	C	48	7	N	72	N
Gm03	35596337	A	T	48	7	N	61	N
Gm03	35599318	T	A	36	3	N	6	N
Gm03	35599334	A	G	36	3	N	25	N
Gm03	35620680	C	T	39	4	N	32	N
Gm03	35620935	T	G	36	3	N	31	N
Gm03	35631285	C	T	42	5	N	53	N
Gm03	35811481	G	T	39	4	N	43	N
Gm03	35824680	T	G	84	19	N	62	N
Gm03	35841125	T	C	36	3	N	21	N
Gm03	35909051	C	A	42	5	N	53	N
Gm03	35920660	C	T	36	3	N	9	N
Gm03	35951790	A	T	102	25	N	42	N
Gm03	35975100	T	C	36	3	N	31	N
Gm03	35996966	T	A	36	3	N	31	N
Gm03	35997024	G	T	39	4	N	33	N
Gm03	36022535	C	T	39	4	N	43	N
Gm03	36054378	T	A	45	6	N	75	N
Gm03	36060630	T	G	71	49	T	69	K
Gm03	36076031	C	T	60	11	N	77	N
Gm03	36088752	T	G	36	3	N	31	N
Gm03	36097411	C	T	36	3	N	31	N
Gm03	36138249	A	G	51	8	N	61	N
Gm03	36140926	A	G	39	4	N	20	N
Gm03	36140927	T	A	39	4	N	12	N
Gm03	36185357	C	T	36	3	N	31	N
Gm03	36197019	T	C	81	18	N	140	N
Gm03	36289147	C	G	42	5	N	53	N
Gm03	36569780	A	G	36	3	N	31	N
Gm03	36622862	A	G	36	3	N	31	N
Gm03	36628881	C	T	36	3	N	31	N
Gm03	36633452	A	G	84	19	N	63	N
Gm03	36642678	A	G	39	4	N	9	N
Gm03	36643182	C	A	57	10	N	25	N
Gm03	36711758	G	A	78	17	N	66	N
Gm03	36726234	A	G	39	4	N	43	N
Gm03	36939990	T	A	36	3	N	7	N
Gm03	36941402	C	G	39	4	N	42	N
Gm03	36950029	G	A	42	5	N	71	N
Gm03	36961372	A	G	39	4	N	43	N
Gm03	36977905	C	T	36	3	N	9	N
Gm03	37042272	C	A	36	3	N	31	N
Gm03	37095208	A	G	36	3	N	31	N
Gm03	37097090	T	C	36	3	N	18	N
Gm03	37107898	A	T	29	6	W	15	A
Gm03	37118423	A	T	81	18	N	66	N
Gm03	37118428	G	A	81	18	N	6	N
Gm03	37118722	T	C	82	23	N	14	N
Gm03	37123286	G	A	36	3	N	6	N
Gm03	37125507	T	A	36	3	N	19	N
Gm03	37186085	A	C	36	3	N	31	N
Gm03	37243930	T	C	36	3	N	31	N
Gm03	37263121	T	C	42	5	N	51	N
Gm03	37264066	A	C	54	9	N	73	N
Gm03	37264153	T	C	105	72	T	112	Y
Gm03	37267195	G	A	39	4	N	43	N
Gm03	37290744	G	A	42	5	N	51	N
Gm03	37293595	C	T	48	7	N	67	N
Gm03	37300377	G	C	25	8	S	65	G
Gm03	37346608	T	C	45	6	N	50	N
Gm03	37371332	C	T	36	3	N	31	N
Gm03	37375671	C	T	36	3	N	22	N
Gm03	37391071	T	C	39	4	N	41	N
Gm03	37395384	T	G	39	4	N	43	N
Gm03	37429035	G	A	42	5	N	53	N
Gm03	37486567	A	G	42	5	N	51	N
Gm03	37486907	T	C	42	5	N	49	N
Gm03	37493032	G	T	36	3	N	31	N
Gm03	37656599	T	A	36	3	N	7	N
Gm03	37656600	A	T	36	3	N	6	N
Gm03	37702705	C	A	39	4	N	55	N
Gm03	37703621	C	Y	16	30	T	52	C
Gm03	37729508	A	G	45	6	N	59	N
Gm03	37736833	T	C	45	6	N	61	N
Gm03	37758031	G	A	39	4	N	15	N
Gm03	37775094	C	A	39	4	N	43	N
Gm03	37830026	A	C	39	4	N	43	N
Gm03	37832541	T	G	42	5	N	65	N
Gm03	37851519	A	G	39	4	N	42	N
Gm03	37976142	T	C	42	5	N	51	N
Gm03	37987192	A	G	42	5	N	53	N
Gm03	37994380	G	A	39	4	N	39	N
Gm03	38008475	A	G	36	3	N	26	N
Gm03	38008649	T	G	39	4	N	52	N
Gm03	38039649	A	T	69	14	N	76	N
Gm03	38142438	A	G	75	16	N	72	N
Gm03	38161789	C	T	39	4	N	43	N
Gm03	38396129	T	C	72	15	N	74	N
Gm03	38396178	G	A	39	4	N	43	N
Gm03	38428392	T	C	54	9	N	74	N
Gm03	38501581	T	A	36	3	N	31	N
Gm03	38751650	A	T	57	10	N	76	N
Gm03	38752297	C	T	39	4	N	35	N
Gm03	38788929	A	T	36	3	N	5	N
Gm03	38791566	G	A	60	11	N	76	N
Gm03	38861844	G	T	80	24	K	55	G
Gm03	39359674	T	C	36	3	N	29	N
Gm03	39374532	C	T	36	3	N	31	N
Gm03	39378156	G	A	45	6	N	60	N
Gm03	39490772	G	C	51	8	N	65	N
Gm03	39505447	A	G	36	3	N	30	N
Gm03	39563956	C	T	51	8	N	72	N
Gm03	39882209	G	C	36	3	N	31	N
Gm03	39882212	A	T	36	3	N	7	N
Gm03	40147360	A	C	42	5	N	11	N
Gm03	40199479	T	K	46	13	T	2	G
Gm03	40291477	T	C	39	4	N	43	N
Gm03	40312876	G	T	36	3	N	31	N
Gm03	40327878	A	C	129	40	N	18	N
Gm03	40337597	T	C	36	3	N	27	N
Gm03	40355992	A	G	48	7	N	67	N
Gm03	40467996	C	T	51	8	N	47	N
Gm03	40477253	G	A	45	6	N	61	N
Gm03	40481199	A	C	93	22	N	166	N
Gm03	40512467	T	C	42	5	N	53	N
Gm03	40515990	C	G	60	11	N	22	N
Gm03	40519015	T	C	36	3	N	22	N
Gm03	40524120	T	C	75	16	N	63	N
Gm03	40525972	A	G	39	4	N	43	N
Gm03	40527958	G	T	51	8	N	70	N
Gm03	40593046	G	C	36	3	N	28	N
Gm03	40594535	C	T	36	3	N	34	N
Gm03	40606313	C	A	75	16	N	69	N
Gm03	40608480	A	T	63	12	N	121	N
Gm03	40622385	A	C	45	6	N	61	N
Gm03	40634131	T	A	69	14	N	18	N
Gm03	40642248	A	T	36	3	N	22	N
Gm03	40650317	A	T	36	3	N	24	N
Gm03	40677040	G	A	42	5	N	52	N
Gm03	40698705	A	T	39	4	N	41	N
Gm03	40702287	A	G	41	13	K	78	T
Gm03	40705433	G	A	36	3	N	30	N
Gm03	40736641	A	G	45	6	N	49	N
Gm03	40738281	G	T	39	4	N	29	N
Gm03	40740187	T	A	36	3	N	31	N
Gm03	40742482	C	G	42	5	N	53	N
Gm03	40769315	C	T	42	5	N	53	N
Gm03	40783157	C	T	36	3	N	31	N
Gm03	40819123	A	T	36	3	N	23	N
Gm03	40824686	G	T	51	8	N	66	N
Gm03	40842960	T	G	48	7	N	67	N
Gm03	40875153	A	C	45	6	N	46	N
Gm03	40880239	G	A	36	3	N	38	N
Gm03	40882522	A	T	39	4	N	43	N
Gm03	40882545	T	A	39	4	N	43	N
Gm03	40884272	A	G	42	5	N	13	N
Gm03	40884284	C	T	42	5	N	48	N
Gm03	40898039	C	T	36	3	N	30	N
Gm03	40902019	C	A	48	7	N	59	N
Gm03	40902964	G	A	36	3	N	31	N
Gm03	40902974	G	A	36	3	N	27	N
Gm03	40985534	C	T	36	3	N	31	N
Gm03	41017140	A	C	48	7	N	64	N
Gm03	41024419	G	A	75	16	N	70	N
Gm03	41028914	A	G	45	6	N	61	N
Gm03	41036605	G	A	51	8	N	72	N
Gm03	41040577	A	C	48	7	N	62	N
Gm03	41040615	G	A	42	5	N	18	N
Gm03	41047317	G	C	36	3	N	7	N
Gm03	41048945	C	T	36	3	N	30	N
Gm03	41066971	C	T	43	12	K	68	G
Gm03	41071157	T	G	75	16	N	71	N
Gm03	41080408	A	G	39	4	N	11	N
Gm03	41082299	T	A	42	5	N	9	N
Gm03	41127700	A	T	51	8	N	24	N
Gm03	41137229	A	T	39	4	N	9	N
Gm03	41140970	A	G	42	5	N	53	N
Gm03	41141074	A	C	42	5	N	55	N
Gm03	41211402	C	T	36	3	N	31	N
Gm03	41224460	A	T	36	3	N	27	N
Gm03	41472485	A	T	36	3	N	4	N
Gm03	41619069	G	A	39	4	N	43	N
Gm03	41695558	T	C	39	4	N	43	N
Gm03	41760883	T	A	36	3	N	31	N
Gm03	41766505	A	G	69	14	N	73	N
Gm03	41766942	C	T	45	6	N	39	N
Gm03	41912584	A	G	36	3	N	5	N
Gm03	42108975	G	T	13	4	K	28	G
Gm03	42227192	T	A	36	3	N	25	N
Gm03	42308778	G	A	45	6	N	61	N
Gm03	42412428	C	T	42	5	N	54	N
Gm03	42872248	G	A	36	3	N	6	N
Gm03	42884039	A	T	36	3	N	4	N
Gm03	42975352	C	T	42	5	N	53	N
Gm03	43402520	T	C	36	3	N	22	N
Gm03	43608670	T	C	36	3	N	35	N
Gm03	43635947	C	G	36	9	K	59	T
Gm03	44134747	G	T	36	3	N	31	N
Gm03	44135184	A	G	42	5	N	45	N
Gm03	44135403	A	G	36	3	N	31	N
Gm03	44146277	G	A	36	3	N	31	N
Gm03	44364666	A	G	60	11	N	73	N
Gm03	44531248	A	T	69	14	N	82	N
Gm03	44570371	G	T	39	4	N	40	N
Gm03	44590107	T	A	36	3	N	4	N
Gm03	44591650	A	T	36	3	N	19	N
Gm03	44648024	T	G	36	3	N	31	N
Gm03	44662006	G	C	51	8	N	24	N
Gm03	44663910	G	A	42	5	N	47	N
Gm03	44669663	G	A	39	4	N	40	N
Gm03	44692907	T	G	44	15	K	53	T
Gm03	44739270	G	C	42	5	N	51	N
Gm03	44759644	G	T	54	9	N	74	N
Gm03	44764888	A	G	54	9	N	74	N
Gm03	44822554	A	C	36	3	N	4	N
Gm03	44831077	C	T	39	4	N	38	N
Gm03	44831158	T	C	57	10	N	69	N
Gm03	44864950	G	A	48	7	N	93	N
Gm03	44887653	G	A	36	3	N	31	N
Gm03	44906451	C	T	42	5	N	44	N
Gm03	44934129	T	C	42	5	N	15	N
Gm03	44937933	A	G	39	4	N	40	N
Gm03	44979741	C	T	102	25	N	40	N
Gm03	45009867	T	C	36	3	N	7	N
Gm03	45030309	T	C	36	3	N	30	N
Gm03	45076654	A	G	48	7	N	63	N
Gm03	45076663	C	T	48	7	N	22	N
Gm03	45080010	C	T	63	12	N	71	N
Gm03	45080122	G	A	39	4	N	43	N
Gm03	45089808	C	T	60	11	N	76	N
Gm03	45097000	A	G	36	3	N	18	N
Gm03	45114137	A	C	42	5	N	53	N
Gm03	45117926	C	T	39	4	N	51	N
Gm03	45118927	A	T	45	6	N	52	N
Gm03	45160340	A	T	45	6	N	61	N
Gm03	45182116	G	C	36	3	N	28	N
Gm03	45192558	T	C	60	11	N	77	N
Gm03	45230955	T	C	57	10	N	57	N
Gm03	45379461	A	G	36	3	N	27	N
Gm03	45426665	C	T	51	8	N	68	N
Gm03	45627146	A	T	39	4	N	10	N
[truncated: 12,551 more rows]

## Sheet: Williams 82
Chromosome	Position	Ref. Base	Variant consensus	Consensus quality	Depth	2nd best call	Log-likelihood 2:3	3rd best call
Gm01	563	C	G	51	8	N	14	N
Gm01	888482	G	T	54	9	N	94	N
Gm01	1355822	G	T	25	12	K	18	G
Gm01	1647957	G	A	66	13	N	83	N
Gm01	4119958	A	C	60	11	N	31	N
Gm01	4119998	A	G	87	20	N	85	N
Gm01	4560834	C	G	36	3	N	29	N
Gm01	4883579	A	C	36	3	N	9	N
Gm01	6503033	A	G	39	4	N	4	N
Gm01	7618838	A	T	42	5	N	29	N
Gm01	7727063	C	T	78	17	N	123	N
Gm01	7727077	T	C	81	18	N	189	N
Gm01	7727147	A	C	39	4	N	50	N
Gm01	7727155	A	G	39	4	N	57	N
Gm01	8440334	T	C	36	3	N	22	N
Gm01	8440380	A	G	57	10	N	127	N
Gm01	18694999	T	G	36	3	N	21	N
Gm01	19236625	G	A	48	7	N	52	N
Gm01	20465658	T	A	39	4	N	56	N
Gm01	20465673	A	T	39	4	N	54	N
Gm01	21674601	T	G	39	4	N	38	N
Gm01	21674605	C	T	39	4	N	56	N
Gm01	23800510	G	T	36	3	N	12	N
Gm01	28018305	A	G	51	8	N	90	N
Gm01	30565341	T	C	36	3	N	12	N
Gm01	30565366	T	G	36	3	N	29	N
Gm01	31437799	T	C	81	18	N	25	N
Gm01	32788469	A	T	42	5	N	11	N
Gm01	34308516	T	C	72	15	N	101	N
Gm01	34315173	T	G	114	29	N	0	N
Gm01	34365105	A	G	36	3	N	41	N
Gm01	34467732	A	G	36	3	N	25	N
Gm01	34674156	G	A	39	4	N	55	N
Gm01	34964265	T	A	39	4	N	46	N
Gm01	37485018	G	A	14	14	R	96	G
Gm01	37621911	T	C	42	5	N	34	N
Gm01	37621933	G	A	42	5	N	70	N
Gm01	38200062	A	G	108	38	R	50	A
Gm01	39235035	C	T	36	3	N	8	N
Gm01	39472359	C	T	45	6	N	78	N
Gm01	39531946	T	C	81	18	N	145	N
Gm01	45349844	A	G	36	3	N	14	N
Gm01	45626761	T	A	42	5	N	56	N
Gm01	45746197	C	G	60	11	N	93	N
Gm01	46948395	C	T	39	4	N	57	N
Gm01	48221574	T	A	21	6	W	63	T
Gm01	48221635	T	C	99	24	N	62	N
Gm01	48221725	A	G	45	12	R	114	A
Gm01	48221764	G	A	51	8	N	114	N
Gm01	48985695	A	G	42	5	N	61	N
Gm01	49406163	A	C	42	5	N	62	N
Gm01	49605907	G	C	39	4	N	46	N
Gm01	49605926	A	G	54	9	N	99	N
Gm01	51001582	C	T	51	8	N	58	N
Gm01	51001588	A	G	35	8	R	12	A
Gm01	51361146	C	A	37	6	N	8	N
Gm01	52188270	T	C	39	4	N	56	N
Gm01	52597610	C	G	42	5	N	79	N
Gm01	52598079	G	T	51	8	N	9	N
Gm01	52598080	A	G	51	8	N	9	N
Gm01	52598611	T	C	39	4	N	45	N
Gm01	52599569	G	C	93	22	N	58	N
Gm01	52599597	A	G	99	24	N	13	N
Gm01	52599748	T	C	45	6	N	35	N
Gm01	52600653	C	T	182	61	N	29	N
Gm01	52602861	G	A	39	4	N	67	N
Gm01	52603513	T	C	36	3	N	39	N
Gm01	52606038	C	M	2	9	A	49	C
Gm01	52606081	A	G	40	5	N	2	N
Gm01	52606264	T	C	217	71	M	91	A
Gm01	52606271	T	C	199	70	M	89	A
Gm01	53909196	C	T	60	11	N	103	N
Gm01	54640487	C	A	31	8	M	14	C
Gm02	2440600	T	A	36	3	N	12	N
Gm02	3557897	G	T	81	18	N	183	N
Gm02	12004032	A	T	39	4	N	68	N
Gm02	12381829	G	T	36	3	N	36	N
Gm02	12620771	A	G	48	7	N	93	N
Gm02	12620784	T	C	51	8	N	118	N
Gm02	12620838	T	C	33	7	M	70	A
Gm02	12874391	T	G	39	4	N	29	N
Gm02	14861145	A	G	45	6	N	39	N
Gm02	14861170	C	A	42	5	N	81	N
Gm02	14861187	G	A	42	5	N	83	N
Gm02	15266541	A	T	36	3	N	20	N
Gm02	15266543	T	C	36	3	N	21	N
Gm02	18411067	T	G	39	4	N	14	N
Gm02	18542050	G	T	45	6	N	67	N
Gm02	21010201	C	A	36	3	N	8	N
Gm02	24849780	T	C	36	3	N	28	N
Gm02	29736819	A	G	224	98	T	40	K
Gm02	29929528	A	G	42	15	R	102	A
Gm02	29929547	T	C	49	14	Y	54	T
Gm02	30526355	C	T	36	3	N	12	N
Gm02	31441932	T	C	36	3	N	12	N
Gm02	33018811	A	T	36	3	N	11	N
Gm02	33018812	T	C	36	3	N	12	N
Gm02	33520350	T	C	39	4	N	40	N
Gm02	34293890	T	A	45	6	N	71	N
Gm02	34469393	A	T	36	3	N	35	N
Gm02	35218001	T	C	42	5	N	39	N
Gm02	37163379	T	A	36	3	N	38	N
Gm02	40321277	A	G	39	4	N	28	N
Gm02	40415322	T	A	93	22	N	96	N
Gm02	40415333	G	A	105	26	N	80	N
Gm02	41918971	G	A	36	3	N	30	N
Gm02	42114378	C	A	44	21	M	3	C
Gm02	42329866	T	C	48	7	N	56	N
Gm02	43945026	A	G	48	7	N	24	N
Gm02	43996858	T	C	51	8	N	59	N
Gm02	43996975	C	G	39	4	N	36	N
Gm02	43997076	A	C	51	8	N	97	N
Gm02	44721701	C	T	54	9	N	102	N
Gm02	44721750	T	C	54	9	N	130	N
Gm02	48867515	C	T	36	3	N	40	N
Gm03	1594202	A	C	67	62	N	147	N
Gm03	2015895	T	C	36	3	N	37	N
Gm03	2016608	A	G	42	5	N	48	N
Gm03	2230552	G	A	36	3	N	37	N
Gm03	2936512	A	T	36	3	N	44	N
Gm03	2954163	C	A	90	21	N	155	N
Gm03	3034354	A	G	84	26	K	17	T
Gm03	3096137	C	T	60	11	N	99	N
Gm03	3100344	C	T	36	3	N	36	N
Gm03	3103644	A	G	36	3	N	53	N
Gm03	3105035	T	G	36	3	N	42	N
Gm03	3118418	A	G	45	6	N	64	N
Gm03	3213908	T	C	39	4	N	54	N
Gm03	3228771	C	T	51	8	N	88	N
Gm03	3241576	T	C	39	4	N	56	N
Gm03	3294653	A	G	141	57	A	29	R
Gm03	3302880	C	G	48	7	N	104	N
Gm03	3329496	A	G	51	8	N	79	N
Gm03	3356145	T	C	13	4	M	38	A
Gm03	3361344	C	G	123	32	N	42	N
Gm03	3388994	C	T	69	14	N	120	N
Gm03	3437402	C	T	57	10	N	90	N
Gm03	3463776	A	G	39	4	N	28	N
Gm03	3504440	T	C	36	3	N	37	N
Gm03	3529469	T	A	36	3	N	26	N
Gm03	3530249	T	C	78	17	N	52	N
Gm03	3533041	T	A	42	5	N	66	N
Gm03	3555880	A	C	36	3	N	19	N
Gm03	3589222	G	A	149	47	N	20	N
Gm03	3589225	A	G	255	79	N	18	N
Gm03	3589252	A	G	123	32	N	45	N
Gm03	3933900	G	A	39	4	N	56	N
Gm03	3977205	A	C	42	5	N	70	N
Gm03	3998586	T	Y	54	83	T	14	C
Gm03	3998590	A	R	55	83	A	13	G
Gm03	4448811	C	T	121	36	N	14	N
Gm03	4451847	T	A	42	5	N	66	N
Gm03	4507988	A	G	76	26	R	46	A
Gm03	4521285	T	C	57	10	N	56	N
Gm03	4524426	C	T	36	3	N	41	N
Gm03	4526393	C	T	39	4	N	22	N
Gm03	4591168	A	G	36	3	N	28	N
Gm03	4591313	T	A	57	10	N	98	N
Gm03	4595855	A	T	63	12	N	151	N
Gm03	4604929	T	C	42	5	N	66	N
Gm03	4754586	A	G	36	3	N	40	N
Gm03	4756031	C	T	144	39	N	11	N
Gm03	4848502	A	C	78	17	N	97	N
Gm03	5079992	A	G	51	8	N	88	N
Gm03	5109893	A	T	45	6	N	72	N
Gm03	5128330	T	G	39	4	N	53	N
Gm03	5128346	C	T	39	4	N	56	N
Gm03	5128715	G	A	63	12	N	92	N
Gm03	5137931	G	C	39	4	N	56	N
Gm03	5144964	T	C	36	3	N	41	N
Gm03	5170501	T	G	57	10	N	98	N
Gm03	5192526	G	C	54	9	N	124	N
Gm03	5221224	A	G	39	4	N	50	N
Gm03	5261876	G	A	36	3	N	41	N
Gm03	5306018	G	A	36	3	N	29	N
Gm03	5327606	A	G	72	15	N	175	N
Gm03	5327629	C	A	66	13	N	58	N
Gm03	5570427	C	T	83	29	K	74	G
Gm03	5707655	A	T	39	4	N	51	N
Gm03	5824448	A	T	48	7	N	74	N
Gm03	5825715	T	C	117	30	N	46	N
Gm03	5839825	A	G	63	12	N	101	N
Gm03	5864356	T	C	39	4	N	56	N
Gm03	5879209	G	A	36	3	N	36	N
Gm03	5879213	T	A	36	3	N	34	N
Gm03	5893432	T	A	35	10	M	80	C
Gm03	5917240	C	T	69	14	N	69	N
Gm03	5917251	A	C	69	14	N	95	N
Gm03	6336886	A	G	146	77	N	113	N
Gm03	6528744	A	G	39	4	N	21	N
Gm03	6608016	G	C	72	15	N	89	N
Gm03	6683738	C	G	39	4	N	33	N
Gm03	6701999	A	T	57	10	N	91	N
Gm03	6724788	A	G	42	5	N	37	N
Gm03	7047050	A	G	36	3	N	39	N
Gm03	7119437	A	G	36	3	N	39	N
Gm03	7177386	C	S	10	7	G	32	C
Gm03	7601911	A	G	36	3	N	40	N
Gm03	7601938	T	A	36	3	N	25	N
Gm03	7921014	G	T	48	7	N	83	N
Gm03	7955322	G	A	157	56	N	39	N
Gm03	8220350	A	G	72	15	N	103	N
Gm03	8297915	T	A	36	3	N	36	N
Gm03	8384808	C	T	42	5	N	78	N
Gm03	8548005	C	A	87	20	N	91	N
Gm03	8570949	A	G	36	3	N	38	N
Gm03	8710474	G	A	70	21	R	33	G
Gm03	9107630	A	C	45	6	N	76	N
Gm03	9122301	G	A	105	37	C	13	M
Gm03	9635146	G	R	18	24	A	87	G
Gm03	9638010	C	T	42	5	N	65	N
Gm03	9639064	G	A	36	3	N	39	N
Gm03	10144374	A	C	42	5	N	54	N
Gm03	11276352	T	C	36	3	N	39	N
Gm03	11276373	T	G	36	3	N	17	N
Gm03	11856340	C	G	91	28	K	31	T
Gm03	12640941	A	G	99	24	N	67	N
Gm03	12911713	C	T	51	8	N	93	N
Gm03	12926328	T	C	51	8	N	85	N
Gm03	13017611	G	T	36	3	N	20	N
Gm03	14394667	A	G	39	4	N	51	N
Gm03	14404971	A	G	45	6	N	77	N
Gm03	14734876	A	C	57	10	N	95	N
Gm03	14969761	G	T	36	3	N	30	N
Gm03	15406022	A	T	36	3	N	41	N
Gm03	19531616	T	G	39	4	N	40	N
Gm03	19546951	G	A	42	5	N	37	N
Gm03	20063250	G	A	39	4	N	40	N
Gm03	20211881	A	G	39	4	N	56	N
Gm03	20507583	T	A	36	3	N	23	N
Gm03	20615621	T	A	39	4	N	50	N
Gm03	20626569	A	G	39	4	N	56	N
Gm03	20709317	T	C	36	3	N	41	N
Gm03	20803694	G	C	36	3	N	41	N
Gm03	20912246	A	G	39	4	N	57	N
Gm03	20964667	G	C	45	6	N	75	N
Gm03	21016583	C	T	48	7	N	85	N
Gm03	21024600	G	A	90	21	N	82	N
Gm03	21617674	G	A	51	8	N	96	N
Gm03	21733262	T	G	63	12	N	94	N
Gm03	21929562	G	T	38	11	K	8	G
Gm03	22215567	T	C	36	3	N	35	N
Gm03	22231943	C	A	53	14	M	125	C
Gm03	22661215	T	C	42	5	N	28	N
Gm03	22679808	C	T	75	16	N	98	N
Gm03	22893366	G	T	49	18	K	98	G
Gm03	23147970	C	T	63	12	N	100	N
Gm03	23288846	A	G	57	10	N	98	N
Gm03	23289023	G	A	36	3	N	40	N
Gm03	23327342	T	C	63	12	N	92	N
Gm03	27887621	T	C	96	23	N	75	N
Gm03	28724477	A	G	36	3	N	8	N
Gm03	29360145	A	C	45	6	N	61	N
Gm03	30099155	G	T	51	8	N	89	N
Gm03	30715408	G	T	39	4	N	54	N
Gm03	30750752	C	T	36	3	N	12	N
Gm03	30787383	G	A	63	12	N	102	N
Gm03	30901925	T	A	39	4	N	54	N
Gm03	30984477	C	A	48	7	N	35	N
Gm03	31252049	A	G	63	12	N	95	N
Gm03	31263504	G	A	39	4	N	52	N
Gm03	33860527	G	A	54	9	N	92	N
Gm03	35139805	G	T	42	5	N	68	N
Gm03	35139806	C	A	42	5	N	68	N
Gm03	35350155	T	C	48	7	N	84	N
Gm03	35358424	G	A	36	3	N	41	N
Gm03	35362765	T	C	39	4	N	56	N
Gm03	38645234	G	T	31	8	K	19	G
Gm03	39544007	G	A	39	4	N	38	N
Gm03	40228115	C	A	37	5	N	5	N
Gm03	46237218	T	C	30	11	Y	98	T
Gm03	46781630	G	T	45	6	N	69	N
Gm03	47439309	A	G	40	12	R	7	A
Gm03	47580540	T	A	39	4	N	21	N
Gm04	137158	C	T	42	5	N	63	N
Gm04	2852427	A	G	48	7	N	83	N
Gm04	2894918	G	C	36	3	N	35	N
Gm04	3040796	T	C	36	3	N	34	N
Gm04	3040862	T	G	39	4	N	49	N
Gm04	3040909	A	G	36	3	N	46	N
Gm04	4441113	T	A	36	3	N	12	N
Gm04	4541495	G	T	51	8	N	84	N
Gm04	5911661	T	A	66	13	N	22	N
Gm04	6958831	A	C	72	15	N	61	N
Gm04	7681515	A	T	48	7	N	83	N
Gm04	8398500	A	G	75	16	N	104	N
Gm04	8398509	A	G	78	17	N	111	N
Gm04	11621746	A	G	51	8	N	96	N
Gm04	14751551	T	G	39	4	N	47	N
Gm04	15788925	T	C	48	7	N	99	N
Gm04	23850701	A	T	42	5	N	59	N
Gm04	24378570	C	A	51	8	N	30	N
Gm04	25353390	T	A	87	20	N	86	N
Gm04	25353414	C	T	39	4	N	36	N
Gm04	29021267	G	A	36	3	N	14	N
Gm04	30745696	G	C	98	43	S	32	G
Gm04	37258338	A	T	36	3	N	41	N
Gm04	38084826	A	G	9	8	R	44	A
Gm04	41179113	C	A	30	5	N	12	N
Gm04	44516510	A	G	42	5	N	27	N
Gm04	44516543	G	A	184	52	N	138	N
Gm04	44516553	G	A	117	30	N	62	N
Gm04	44516633	A	G	54	16	S	155	C
Gm04	44573505	C	T	45	6	N	103	N
Gm04	44573976	A	G	39	4	N	62	N
Gm04	46801537	A	G	45	6	N	80	N
Gm04	46846725	T	C	36	3	N	38	N
Gm04	47202489	A	G	93	22	N	147	N
Gm04	47737451	A	G	45	6	N	78	N
Gm04	47737455	A	C	45	6	N	58	N
Gm04	47737501	A	G	45	16	K	166	T
Gm04	47737543	T	C	106	38	M	145	A
Gm04	48285684	A	C	48	7	N	70	N
Gm04	48340475	C	T	36	3	N	37	N
Gm05	948376	A	G	45	6	N	55	N
Gm05	948382	A	G	36	3	N	41	N
Gm05	2067086	G	C	96	23	N	168	N
Gm05	2067105	A	G	72	15	N	143	N
Gm05	2067150	A	G	35	11	N	25	N
Gm05	4941080	A	T	48	7	N	83	N
Gm05	7126834	T	C	9	4	Y	46	T
Gm05	11205092	T	C	0	8	Y	63	T
Gm05	17025855	A	G	36	3	N	41	N
Gm05	17025878	A	T	36	3	N	15	N
Gm05	18107934	A	C	77	42	G	12	S
Gm05	18107935	C	G	112	42	N	42	N
Gm05	18296663	T	C	63	12	N	79	N
Gm05	18297495	A	G	48	7	N	83	N
Gm05	18297761	A	G	32	8	S	94	C
Gm05	21835525	A	G	42	5	N	62	N
Gm05	22432505	C	A	21	8	M	72	C
Gm05	26613743	A	G	45	6	N	72	N
Gm05	28038572	A	T	36	3	N	29	N
Gm05	30190784	A	G	54	9	N	79	N
Gm05	32209947	G	T	84	19	N	61	N
Gm05	36513048	C	A	51	8	N	51	N
Gm05	36513054	T	A	32	8	W	29	T
Gm05	36730296	T	G	39	4	N	54	N
Gm05	36990834	A	W	9	6	T	39	A
Gm05	38735018	G	T	22	6	N	23	N
Gm05	39457921	C	G	36	3	N	9	N
Gm06	1106068	A	T	78	17	N	111	N
Gm06	1106087	T	C	60	11	N	147	N
Gm06	1106242	T	C	51	8	N	29	N
Gm06	2400849	T	C	26	24	Y	15	T
Gm06	4427859	A	G	48	7	N	83	N
Gm06	5693170	C	T	42	5	N	51	N
Gm06	6587226	A	G	48	7	N	85	N
Gm06	7087004	G	C	42	5	N	63	N
Gm06	15515771	C	A	135	36	N	54	N
Gm06	18096975	T	A	78	17	N	81	N
Gm06	18096984	T	C	81	18	N	58	N
Gm06	22799041	T	A	31	7	W	30	T
Gm06	25148000	C	T	36	3	N	4	N
Gm06	28216949	T	G	36	3	N	14	N
Gm06	29012556	G	T	40	10	K	39	G
Gm06	29549614	G	A	111	28	N	90	N
Gm06	29549704	C	T	126	33	N	114	N
Gm06	30856741	C	T	42	5	N	60	N
Gm06	31610915	G	A	86	27	M	63	C
Gm06	31610922	T	G	108	27	N	2	N
Gm06	33914161	A	G	43	14	R	101	A
Gm06	37659091	T	G	48	7	N	99	N
Gm06	37932948	T	C	51	8	N	31	N
Gm06	44080996	A	G	36	3	N	34	N
Gm06	44987730	T	Y	21	10	C	50	T
Gm06	44987759	T	C	43	14	M	14	A
Gm06	45663656	C	T	36	3	N	40	N
Gm06	46570491	T	C	84	19	N	156	N
Gm06	46570759	G	T	27	7	K	25	G
Gm06	46571036	T	C	51	8	N	71	N
Gm06	47360321	A	T	58	19	N	27	N
Gm06	48379269	C	T	51	8	N	64	N
Gm06	48841198	A	G	45	6	N	22	N
Gm06	50512544	G	T	36	3	N	36	N
Gm07	872075	A	C	36	3	N	33	N
Gm07	872079	T	C	36	3	N	12	N
Gm07	3097580	T	G	82	29	N	33	N
Gm07	4438774	G	C	51	8	N	88	N
Gm07	5085101	C	A	36	3	N	38	N
Gm07	5430388	C	G	27	3	S	19	C
Gm07	5694871	A	W	48	11	T	31	A
Gm07	7162309	A	G	45	6	N	60	N
Gm07	12847445	C	T	20	4	Y	21	C
Gm07	12847455	G	A	12	4	R	28	G
Gm07	15151140	T	C	63	12	N	119	N
Gm07	15151167	G	A	54	9	N	87	N
Gm07	15151188	A	G	39	4	N	63	N
Gm07	15635716	G	A	36	3	N	47	N
Gm07	16471073	A	T	36	3	N	43	N
Gm07	16482612	T	C	45	6	N	80	N
Gm07	16532851	C	T	39	4	N	55	N
Gm07	16806101	G	C	42	5	N	67	N
Gm07	16870013	C	A	42	5	N	31	N
Gm07	16889539	T	A	36	3	N	38	N
Gm07	16963580	T	C	36	3	N	40	N
Gm07	17009168	T	C	105	26	N	28	N
Gm07	17041533	T	C	46	8	N	5	N
Gm07	17186597	T	C	36	3	N	23	N
Gm07	17206614	C	A	63	12	N	100	N
Gm07	17206748	T	C	42	5	N	67	N
Gm07	17244059	T	A	42	5	N	64	N
Gm07	17389895	T	C	36	3	N	41	N
Gm07	17651344	C	T	48	7	N	67	N
Gm07	18179553	T	A	153	53	N	33	N
Gm07	18473898	T	C	36	3	N	17	N
Gm07	18611209	A	T	39	4	N	46	N
Gm07	19071703	T	C	36	3	N	41	N
Gm07	19071725	G	A	36	3	N	40	N
Gm07	19087145	C	G	39	4	N	49	N
Gm07	19087166	G	A	39	4	N	25	N
Gm07	19167484	T	C	57	10	N	96	N
Gm07	19175413	T	G	36	3	N	37	N
Gm07	19212078	C	T	72	15	N	96	N
Gm07	19724298	T	A	36	3	N	38	N
Gm07	19724299	G	T	36	3	N	39	N
Gm07	19914084	A	G	190	54	N	35	N
Gm07	20123942	G	A	72	15	N	27	N
Gm07	23011009	C	G	36	3	N	9	N
Gm07	23011010	T	A	36	3	N	12	N
Gm07	30917116	A	C	36	3	N	39	N
Gm07	34204245	T	C	36	3	N	31	N
Gm07	35608619	T	C	36	3	N	7	N
Gm07	35608902	A	G	36	3	N	12	N
Gm07	35757660	A	G	39	4	N	54	N
Gm07	35830721	G	C	48	7	N	64	N
Gm07	35840653	C	G	54	19	K	96	T
Gm07	35855323	C	A	39	4	N	56	N
Gm07	35872838	C	T	51	8	N	91	N
Gm07	35909068	T	G	42	5	N	68	N
Gm07	35946304	A	G	39	4	N	56	N
Gm07	35946319	A	G	39	4	N	42	N
Gm07	35946989	A	T	36	3	N	33	N
Gm07	35953157	A	G	132	47	K	3	T
Gm07	35953957	T	G	93	22	N	87	N
Gm07	36484964	T	C	57	10	N	54	N
Gm07	36493777	A	G	39	4	N	56	N
Gm07	36585271	A	T	36	3	N	41	N
Gm07	36624577	T	A	48	7	N	82	N
Gm07	36654626	A	T	36	3	N	41	N
Gm07	36723876	G	A	96	23	N	87	N
Gm07	36736101	A	G	87	20	N	88	N
Gm07	36794494	C	T	36	3	N	41	N
Gm07	36817081	A	G	39	4	N	56	N
Gm07	36901122	T	A	48	7	N	80	N
Gm07	36902705	A	T	39	4	N	56	N
Gm07	36938531	C	T	51	8	N	93	N
Gm07	37268953	T	A	51	8	N	89	N
Gm07	37455746	C	T	39	4	N	52	N
Gm07	37461549	T	A	39	4	N	58	N
Gm07	37513002	T	C	42	5	N	43	N
Gm07	37547387	A	G	36	3	N	28	N
Gm07	37717464	A	C	24	9	Y	89	T
Gm07	37748719	G	A	39	4	N	32	N
Gm07	37748721	C	A	39	4	N	55	N
Gm07	37910164	T	G	36	3	N	41	N
Gm07	38003426	A	T	39	4	N	54	N
Gm07	38059978	C	G	39	4	N	55	N
Gm07	38100488	A	G	36	3	N	20	N
Gm07	38132775	C	G	42	5	N	34	N
Gm07	38334165	C	G	147	40	N	12	N
Gm07	38432297	T	C	39	4	N	24	N
Gm07	38454276	A	C	146	61	N	65	N
Gm07	38454281	A	C	104	61	N	107	N
Gm07	38455732	A	G	36	3	N	37	N
Gm07	38526359	G	A	69	14	N	135	N
Gm07	38538469	G	T	36	3	N	36	N
Gm07	38541597	G	T	39	4	N	56	N
Gm07	38623917	T	C	51	8	N	84	N
Gm07	38623939	A	G	57	10	N	141	N
Gm07	38728473	A	G	39	4	N	56	N
Gm08	999720	G	A	39	11	W	92	T
Gm08	1468991	C	A	10	13	M	57	C
Gm08	1468995	T	C	10	13	Y	60	T
Gm08	1689686	A	G	36	3	N	40	N
Gm08	1805847	A	G	45	6	N	64	N
Gm08	1805862	A	G	51	8	N	93	N
Gm08	1805886	G	C	42	5	N	70	N
Gm08	1805938	C	G	63	12	N	155	N
Gm08	2235194	C	A	39	4	N	58	N
Gm08	2248441	C	G	53	29	C	1	S
Gm08	2940924	G	C	129	34	N	36	N
Gm08	4907911	A	T	69	27	W	2	A
Gm08	5192857	T	G	9	4	K	33	T
Gm08	9457705	T	G	36	3	N	12	N
Gm08	10071588	C	A	60	11	N	92	N
Gm08	10071590	C	G	60	11	N	79	N
Gm08	12765061	G	T	36	3	N	13	N
Gm08	15226627	C	A	42	5	N	67	N
Gm08	18754036	T	C	51	8	N	25	N
Gm08	19154402	G	T	33	11	K	37	G
Gm08	19165262	T	A	142	81	C	102	M
Gm08	19987661	A	G	39	4	N	59	N
Gm08	21022481	A	C	108	40	A	9	M
Gm08	21022489	A	C	108	40	A	9	M
Gm08	23510621	T	A	36	3	N	43	N
Gm08	25999558	C	A	36	3	N	7	N
Gm08	28229288	A	R	36	35	G	40	A
Gm08	28229295	T	W	39	35	A	36	T
Gm08	28229355	T	K	60	44	T	29	G
Gm08	28229356	T	W	62	44	T	26	A
Gm08	31767446	G	R	10	6	A	47	G
Gm08	31767457	A	G	45	6	N	74	N
Gm08	34084472	T	G	30	7	K	14	T
Gm08	34684935	T	C	111	28	N	156	N
Gm08	34684952	T	G	48	7	N	62	N
Gm08	37709364	T	C	45	6	N	73	N
Gm08	37709421	A	T	63	12	N	49	N
Gm08	41472228	A	C	36	3	N	12	N
Gm08	41658011	T	Y	5	8	C	68	T
Gm08	42785954	C	A	67	19	M	48	C
Gm08	43852840	A	G	36	3	N	43	N
Gm08	44039143	A	T	36	3	N	9	N
Gm09	5616907	T	A	57	10	N	85	N
Gm09	7932194	T	A	36	3	N	12	N
Gm09	7936611	A	T	36	3	N	12	N
Gm09	8371836	C	T	45	6	N	14	N
Gm09	12126019	T	C	78	17	N	108	N
Gm09	12126378	T	G	51	8	N	54	N
Gm09	20841326	A	G	39	4	N	43	N
Gm09	20841339	T	G	39	4	N	15	N
Gm09	20845749	G	T	36	3	N	26	N
Gm09	30281294	C	A	36	3	N	12	N
Gm09	30684821	A	G	39	4	N	37	N
Gm09	30684830	T	C	39	4	N	39	N
Gm09	30684927	A	G	48	7	N	61	N
Gm09	32827252	A	G	42	5	N	70	N
Gm09	33824063	G	T	145	85	N	138	N
Gm09	34429174	T	G	90	21	N	179	N
Gm09	34429341	C	A	60	11	N	149	N
Gm09	35278391	G	A	60	11	N	92	N
Gm09	35278498	T	C	45	6	N	71	N
Gm09	37052313	T	G	36	3	N	32	N
Gm09	37053481	T	C	39	4	N	1	N
Gm09	37053492	G	A	75	16	N	2	N
Gm09	37053516	T	C	75	16	N	99	N
Gm09	37056138	T	C	51	8	N	35	N
Gm09	37056155	T	G	48	7	N	103	N
Gm09	37056342	C	G	42	5	N	87	N
Gm09	37056400	C	T	36	3	N	9	N
Gm09	37474713	C	G	36	3	N	12	N
Gm09	38339185	A	G	42	5	N	50	N
Gm09	38695005	T	C	15	6	Y	39	T
Gm09	38695022	A	G	42	5	N	28	N
Gm09	40732397	A	G	36	3	N	39	N
Gm09	40732401	T	C	36	3	N	39	N
Gm09	43264339	T	C	84	20	N	3	N
Gm09	43264368	A	G	117	30	N	65	N
Gm09	43273694	G	T	36	3	N	25	N
Gm09	43899671	T	C	84	19	N	100	N
Gm10	1395377	G	T	36	3	N	41	N
Gm10	1405243	G	T	36	3	N	33	N
Gm10	3344346	T	K	8	7	G	44	T
Gm10	4654104	T	C	45	6	N	70	N
Gm10	4654146	T	C	78	17	N	111	N
Gm10	4833171	G	T	36	3	N	23	N
Gm10	5133332	T	C	39	4	N	37	N
Gm10	5133333	T	C	35	11	Y	39	T
Gm10	6748238	G	T	66	13	N	32	N
Gm10	6748257	G	A	99	24	N	83	N
Gm10	7397546	A	G	36	3	N	41	N
Gm10	8439925	C	T	48	7	N	47	N
Gm10	8439947	A	T	48	7	N	85	N
Gm10	10426219	T	Y	76	41	T	13	C
Gm10	18176205	C	T	39	4	N	2	N
Gm10	18176227	T	C	51	8	N	68	N
Gm10	18176261	G	A	42	5	N	42	N
Gm10	21132081	T	A	36	3	N	5	N
Gm10	34118804	C	Y	68	50	T	19	C
Gm10	34660238	T	W	13	6	A	39	T
Gm10	34785710	C	T	72	15	N	85	N
Gm10	34785720	A	C	72	15	N	62	N
Gm10	36766107	A	C	9	4	M	32	A
Gm10	36766123	C	T	9	4	Y	32	C
Gm10	37835086	T	G	39	4	N	51	N
Gm10	37835127	T	C	36	3	N	14	N
Gm10	38705647	T	W	39	18	A	57	T
Gm10	38726588	G	T	36	3	N	9	N
Gm10	38726616	G	A	36	3	N	29	N
Gm10	40315855	C	T	36	3	N	29	N
Gm10	41101619	A	T	36	3	N	12	N
Gm10	41524715	T	C	1	10	Y	77	T
Gm10	41524719	A	G	1	11	R	76	A
Gm10	44171620	G	T	36	3	N	26	N
Gm10	44224155	C	T	93	22	N	129	N
Gm10	44945197	A	T	84	19	N	89	N
Gm10	45104637	C	T	105	26	N	120	N
Gm10	47931552	A	T	39	4	N	47	N
Gm10	49907838	T	C	36	3	N	35	N
Gm10	50080973	A	C	48	7	N	73	N
Gm11	360864	A	G	42	5	N	40	N
Gm11	6923126	A	C	36	3	N	31	N
Gm11	8734701	T	C	132	75	A	82	M
Gm11	8812306	T	C	57	19	M	112	A
Gm11	9163605	G	A	51	8	N	83	N
Gm11	9163636	T	C	66	22	Y	70	T
Gm11	9990949	A	T	36	3	N	40	N
Gm11	13174781	A	M	57	19	C	30	A
Gm11	14679009	C	T	36	3	N	41	N
Gm11	14986249	T	C	56	17	M	15	A
Gm11	15909383	C	A	34	9	M	16	C
Gm11	15992432	C	G	51	8	N	78	N
Gm11	15992576	T	C	60	11	N	67	N
Gm11	15992585	T	C	39	4	N	47	N
Gm11	17366196	C	A	35	11	M	15	C
Gm11	19552218	C	Y	68	25	C	33	T
Gm11	20691630	G	R	34	9	A	7	G
Gm11	20691631	A	M	38	9	C	13	A
Gm11	21348874	G	A	51	65	G	45	R
Gm11	24185745	G	T	36	3	N	10	N
Gm11	24898101	T	A	42	5	N	71	N
Gm11	25279778	A	T	42	5	N	44	N
Gm11	25279785	C	T	42	5	N	38	N
Gm11	31587625	T	A	36	3	N	41	N
Gm11	31587641	A	G	36	3	N	33	N
Gm11	33070486	T	G	54	9	N	52	N
Gm11	34490457	T	C	17	8	Y	31	T
Gm11	35571132	C	A	36	3	N	25	N
Gm11	35571134	C	A	36	3	N	25	N
Gm11	35664083	C	A	36	3	N	12	N
Gm11	35782111	A	G	72	15	N	124	N
Gm11	36821967	A	T	42	5	N	68	N
Gm12	508397	A	G	39	4	N	15	N
Gm12	508413	G	A	255	255	G	255	R
Gm12	508432	C	T	205	255	C	255	Y
Gm12	847701	C	A	42	15	M	9	C
Gm12	1363112	C	T	93	22	N	88	N
Gm12	2946884	A	G	63	12	N	89	N
Gm12	2946903	T	C	39	4	N	47	N
Gm12	3194079	A	G	39	4	N	56	N
Gm12	3198190	C	T	39	4	N	43	N
Gm12	3681186	T	C	45	6	N	58	N
Gm12	3681199	A	G	36	3	N	18	N
Gm12	4498690	T	C	36	3	N	32	N
Gm12	4498760	T	C	36	3	N	16	N
Gm12	8870648	A	G	36	3	N	37	N
Gm12	9033416	C	T	36	3	N	39	N
Gm12	14177948	T	C	81	18	N	97	N
Gm12	14523206	A	C	39	4	N	51	N
Gm12	15022827	T	C	47	17	M	74	A
Gm12	15022830	T	C	78	17	N	77	N
Gm12	15022918	A	G	54	9	N	61	N
Gm12	15022945	A	G	66	13	N	141	N
Gm12	15022955	A	G	69	14	N	31	N
Gm12	15237181	A	C	39	4	N	49	N
Gm12	15327792	T	A	63	12	N	99	N
Gm12	15327881	A	T	87	20	N	87	N
Gm12	15336395	G	T	149	78	N	113	N
Gm12	16045776	T	C	45	6	N	34	N
Gm12	16149704	T	A	36	3	N	36	N
Gm12	16360954	A	G	54	9	N	44	N
Gm12	16680719	A	T	36	3	N	41	N
Gm12	16956595	A	G	45	6	N	73	N
Gm12	16973913	G	T	36	3	N	40	N
Gm12	17085611	T	G	45	6	N	72	N
Gm12	17168078	G	T	48	7	N	61	N
Gm12	17787883	G	A	45	6	N	65	N
Gm12	24345017	G	A	36	3	N	36	N
Gm12	24349234	T	C	39	4	N	51	N
Gm12	30073171	G	C	36	3	N	19	N
Gm12	32709446	A	G	39	4	N	60	N
Gm12	32810180	G	A	42	5	N	84	N
Gm12	33957250	T	A	45	12	W	47	T
Gm12	34261408	A	G	36	3	N	24	N
Gm12	36178966	A	G	42	5	N	59	N
Gm12	37534439	A	G	39	4	N	53	N
Gm12	37534445	A	G	42	5	N	64	N
Gm12	37698850	C	A	53	50	C	43	M
Gm12	37821573	G	R	57	16	A	44	G
Gm12	38150616	G	T	30	11	K	80	G
Gm12	38150617	T	G	30	11	K	83	T
Gm12	39210420	A	G	39	4	N	27	N
Gm13	2510125	T	C	0	29	Y	44	T
Gm13	2793345	A	T	36	3	N	12	N
Gm13	4575255	T	C	39	4	N	39	N
Gm13	4575267	A	G	39	4	N	31	N
Gm13	8298637	A	T	29	6	W	25	A
Gm13	8298638	C	A	29	6	M	25	C
Gm13	9188429	C	T	36	3	N	9	N
Gm13	9188430	G	C	36	3	N	12	N
Gm13	9671134	T	C	42	5	N	55	N
Gm13	10648350	C	A	36	3	N	38	N
Gm13	14551224	A	G	60	11	N	91	N
Gm13	15509776	G	T	36	3	N	34	N
Gm13	16697509	T	C	39	4	N	70	N
Gm13	18620712	T	Y	41	9	T	15	C
Gm13	19447350	A	G	42	5	N	68	N
Gm13	19447557	T	C	45	6	N	85	N
Gm13	19447585	A	C	66	13	N	100	N
Gm13	19703660	T	C	41	13	M	102	A
Gm13	20035065	T	G	45	70	K	0	T
Gm13	20441493	G	T	36	3	N	31	N
Gm13	22430707	G	T	27	6	N	18	N
Gm13	24627201	T	C	60	11	N	99	N
Gm13	24627213	T	C	60	11	N	96	N
Gm13	24835274	A	G	39	4	N	21	N
Gm13	25093459	G	T	36	3	N	12	N
Gm13	25337136	T	G	48	7	N	79	N
Gm13	27199359	G	T	75	16	N	57	N
Gm13	27879814	A	T	39	4	N	56	N
Gm13	30610982	C	T	75	16	N	89	N
Gm13	33026436	C	T	45	6	N	32	N
Gm13	33245346	G	T	42	5	N	11	N
Gm13	34232470	C	T	36	3	N	17	N
Gm13	34232561	C	G	57	10	N	85	N
Gm13	34730120	C	A	40	24	M	17	C
Gm13	35998477	T	G	57	10	N	78	N
Gm13	36310510	C	T	36	3	N	41	N
Gm13	37570870	G	T	45	6	N	70	N
Gm13	37626969	T	C	36	3	N	6	N
Gm13	37626970	A	G	36	3	N	12	N
Gm13	39036180	G	A	78	17	N	95	N
Gm13	39036279	A	C	36	3	N	33	N
Gm13	39380627	T	C	75	16	N	60	N
Gm13	39739513	G	T	39	4	N	44	N
Gm13	42829495	G	T	39	4	N	55	N
Gm13	43248686	T	C	51	8	N	68	N
Gm14	80814	C	A	36	3	N	39	N
Gm14	523217	A	G	69	14	N	101	N
Gm14	523322	A	T	42	5	N	68	N
Gm14	523346	A	G	39	4	N	43	N
Gm14	523467	A	G	83	161	A	255	R
Gm14	541987	C	T	60	11	N	98	N
Gm14	642667	C	T	36	3	N	39	N
Gm14	720820	A	G	39	4	N	47	N
Gm14	961511	G	T	36	3	N	35	N
Gm14	1050196	T	C	114	29	N	162	N
Gm14	1279487	T	C	36	3	N	31	N
Gm14	1327748	G	A	54	9	N	95	N
Gm14	1392104	G	C	36	3	N	9	N
Gm14	1392124	G	T	36	3	N	43	N
Gm14	1659214	A	G	44	16	R	66	A
Gm14	1673362	T	C	66	13	N	168	N
Gm14	1673465	C	A	36	3	N	46	N
Gm14	1708970	G	A	42	5	N	48	N
Gm14	2184714	T	C	36	3	N	36	N
Gm14	2194304	G	A	51	8	N	81	N
Gm14	2872911	T	A	39	4	N	27	N
Gm14	3066050	G	A	36	3	N	39	N
Gm14	3077273	T	G	48	7	N	49	N
Gm14	3077288	G	A	48	7	N	85	N
Gm14	3425768	C	G	69	14	N	100	N
Gm14	3435753	A	C	48	7	N	100	N
Gm14	3441054	T	C	36	3	N	41	N
Gm14	3765898	G	T	51	8	N	88	N
Gm14	3830931	G	A	36	3	N	29	N
Gm14	3830941	T	G	36	3	N	42	N
Gm14	3936780	G	A	36	3	N	17	N
Gm14	3950455	A	G	39	4	N	52	N
Gm14	4055881	A	C	54	9	N	91	N
Gm14	4495049	A	C	69	14	N	94	N
Gm14	4665986	G	T	31	5	K	51	G
Gm14	4729720	G	T	87	20	N	85	N
Gm14	4765103	T	C	54	9	N	95	N
Gm14	4932644	T	C	84	19	N	94	N
Gm14	4971240	T	C	51	8	N	81	N
Gm14	7141817	A	T	42	5	N	68	N
Gm14	7141882	A	W	30	25	T	56	A
Gm14	7141895	C	Y	29	25	T	59	C
Gm14	8942925	G	A	36	3	N	20	N
Gm14	10043682	C	T	42	5	N	35	N
Gm14	10431964	G	A	81	18	N	85	N
Gm14	10431976	T	C	81	18	N	28	N
Gm14	10919423	G	C	36	3	N	39	N
Gm14	10919446	T	C	39	4	N	60	N
Gm14	11355443	G	A	39	4	N	53	N
Gm14	13927943	A	T	57	10	N	66	N
Gm14	13931999	A	G	36	3	N	21	N
Gm14	14011271	C	G	36	3	N	43	N
Gm14	15190820	T	A	54	9	N	91	N
Gm14	17549104	C	G	36	3	N	21	N
Gm14	17805448	A	C	38	16	M	8	A
Gm14	18101116	A	G	255	255	A	255	R
Gm14	18101209	A	G	87	26	K	194	T
Gm14	18340299	A	G	36	3	N	25	N
Gm14	18340393	A	G	36	3	N	31	N
Gm14	18498366	A	C	21	8	M	74	A
Gm14	18498399	T	C	57	10	N	146	N
Gm14	27126952	A	G	49	18	R	48	A
Gm14	27126990	T	C	57	10	N	94	N
Gm14	28137178	A	T	81	18	N	112	N
Gm14	28414509	A	C	45	6	N	38	N
Gm14	28773852	T	C	60	11	N	87	N
Gm14	30849065	A	G	63	12	N	90	N
Gm14	30849074	T	C	39	4	N	21	N
Gm14	33597584	A	G	45	6	N	79	N
Gm14	33597597	A	T	45	6	N	62	N
Gm14	33597623	T	C	54	9	N	92	N
Gm14	33597808	C	A	39	4	N	18	N
Gm14	33597846	A	G	48	7	N	82	N
Gm14	34226507	T	C	105	26	N	159	N
Gm14	34228708	T	C	66	13	N	123	N
Gm14	35116030	G	A	22	3	R	19	G
Gm14	35712837	T	C	38	29	M	10	A
Gm14	35712858	T	C	108	27	N	49	N
Gm14	39584518	C	A	36	3	N	9	N
Gm14	41629259	A	T	33	6	W	64	A
Gm14	41629274	A	C	33	6	S	44	G
Gm14	46201458	T	C	39	4	N	52	N
Gm14	46201603	G	C	123	32	N	69	N
Gm14	46201680	A	G	149	104	N	191	N
Gm14	46201769	A	G	90	21	N	106	N
Gm14	46201785	G	A	39	4	N	51	N
Gm14	47337943	C	A	36	3	N	39	N
Gm14	47378766	A	T	42	5	N	67	N
Gm14	48950175	T	A	42	5	N	22	N
Gm14	48950194	A	G	39	4	N	6	N
Gm14	49070092	G	A	36	3	N	41	N
Gm15	196558	C	T	60	11	N	98	N
Gm15	258710	C	T	45	6	N	45	N
Gm15	759364	A	G	69	14	N	95	N
Gm15	991472	C	T	48	7	N	56	N
Gm15	1052830	C	T	57	10	N	90	N
Gm15	1059323	A	C	105	26	N	70	N
Gm15	1166760	A	T	39	4	N	56	N
Gm15	1515712	T	C	42	5	N	42	N
Gm15	1563287	G	A	69	14	N	87	N
Gm15	1592630	A	G	36	3	N	37	N
Gm15	1613549	A	G	42	5	N	63	N
Gm15	1640762	G	C	57	10	N	116	N
Gm15	1690794	T	W	84	37	A	28	T
Gm15	1725447	T	W	44	17	A	44	T
Gm15	1751239	A	T	81	18	N	91	N
Gm15	1754682	A	T	36	3	N	9	N
Gm15	1860893	A	C	57	10	N	86	N
Gm15	1896206	G	A	42	5	N	68	N
Gm15	1923227	C	T	36	3	N	43	N
Gm15	1947208	A	G	42	5	N	65	N
Gm15	1949804	A	G	42	5	N	70	N
Gm15	1966595	T	C	36	3	N	13	N
Gm15	1966607	C	T	36	3	N	25	N
Gm15	1967025	T	G	90	21	N	59	N
Gm15	2012813	T	C	36	3	N	12	N
Gm15	2051456	G	A	36	3	N	38	N
Gm15	2155588	T	C	48	7	N	100	N
Gm15	2176842	T	C	36	3	N	37	N
Gm15	2682956	A	G	39	4	N	54	N
Gm15	2850257	G	A	42	5	N	67	N
Gm15	3147345	C	A	29	7	M	17	C
Gm15	3707940	T	C	84	19	N	71	N
Gm15	3740936	A	G	54	9	N	93	N
Gm15	3834023	A	G	42	5	N	65	N
Gm15	4150599	T	C	36	3	N	41	N
Gm15	4880408	A	T	51	8	N	83	N
Gm15	4894053	C	A	72	15	N	99	N
Gm15	5842315	G	T	36	3	N	32	N
Gm15	7238658	T	C	63	12	N	121	N
Gm15	7238678	A	G	54	9	N	113	N
Gm15	7562183	G	A	45	6	N	70	N
Gm15	7586835	T	A	39	4	N	38	N
Gm15	7715901	A	G	36	3	N	41	N
Gm15	7716032	T	C	48	7	N	84	N
Gm15	8090108	T	A	39	4	N	55	N
Gm15	8596771	G	A	42	5	N	89	N
Gm15	8980529	T	C	36	3	N	47	N
Gm15	10343738	G	T	36	3	N	28	N
Gm15	10370523	G	A	45	6	N	69	N
Gm15	10370528	A	G	45	6	N	53	N
Gm15	10872940	C	A	60	38	C	16	M
Gm15	11939460	A	G	90	21	N	86	N
Gm15	11939463	G	T	87	20	N	79	N
Gm15	12729088	G	T	28	3	K	12	G
Gm15	13426904	C	A	90	21	N	81	N
Gm15	15422199	A	G	48	7	N	50	N
Gm15	15422206	T	C	33	7	M	59	A
Gm15	17023173	C	A	36	3	N	39	N
Gm15	17782825	A	R	24	75	G	21	A
Gm15	19615700	G	T	51	8	N	91	N
Gm15	19620720	G	R	171	255	G	255	A
Gm15	19625017	T	C	42	5	N	51	N
Gm15	19629904	C	T	42	5	N	60	N
Gm15	19633943	A	G	36	3	N	34	N
Gm15	19633998	C	M	24	7	A	18	C
Gm15	19634100	T	A	2	11	W	46	T
Gm15	19634771	C	T	84	19	N	92	N
Gm15	19636071	G	A	18	7	R	68	G
Gm15	19652097	A	T	36	3	N	12	N
Gm15	19683602	C	A	39	4	N	13	N
Gm15	21176523	G	T	36	3	N	32	N
Gm15	24400360	A	G	54	9	N	67	N
Gm15	24400548	T	C	36	3	N	32	N
Gm15	26938034	C	T	54	9	N	112	N
Gm15	29593678	A	G	51	8	N	61	N
Gm15	29593720	T	C	36	3	N	51	N
Gm15	29593972	A	G	54	9	N	119	N
Gm15	29593978	A	G	54	9	N	90	N
Gm15	37558369	A	R	5	8	G	54	A
Gm15	37998485	T	C	75	16	N	111	N
Gm15	38924474	A	G	48	7	N	83	N
Gm15	41058665	T	C	51	8	N	81	N
Gm15	42841435	G	T	36	3	N	46	N
Gm15	43567493	G	A	28	10	R	19	G
Gm15	44199228	A	G	51	8	N	89	N
Gm15	44519047	T	A	27	6	W	39	T
Gm15	44615409	G	R	79	26	A	8	G
Gm15	45647961	T	G	39	4	N	42	N
Gm15	46096118	A	G	78	17	N	137	N
Gm15	46096243	T	C	60	11	N	26	N
Gm15	46624526	A	G	39	4	N	47	N
Gm15	46624754	T	C	39	4	N	70	N
Gm15	46625498	A	G	114	29	N	64	N
Gm15	46625521	A	G	126	33	N	22	N
Gm15	46626643	T	C	42	5	N	42	N
Gm16	652045	T	G	44	62	T	9	K
Gm16	652047	A	T	49	62	G	48	K
Gm16	817519	C	A	51	8	N	92	N
Gm16	1443279	G	A	36	3	N	39	N
Gm16	4785037	T	C	39	4	N	8	N
Gm16	5858810	G	R	30	7	A	17	G
Gm16	7090791	C	A	93	22	N	79	N
Gm16	10615356	A	C	36	3	N	12	N
Gm16	14853123	C	A	39	4	N	47	N
Gm16	14853199	T	A	45	6	N	79	N
Gm16	19010121	T	C	37	10	S	89	G
Gm16	19061409	A	G	36	3	N	41	N
Gm16	24054087	A	G	164	115	A	182	R
Gm16	26931062	C	A	32	9	M	26	C
Gm16	29972670	T	C	39	12	N	24	N
Gm16	31773436	C	T	42	5	N	67	N
Gm16	33626774	G	T	45	6	N	69	N
Gm16	33651497	G	T	30	7	K	12	G
Gm16	34297809	T	G	60	11	N	96	N
Gm16	34678007	A	C	29	27	M	91	A
Gm16	34678019	A	T	30	27	W	92	A
Gm16	34678080	A	G	60	11	N	96	N
Gm17	2324139	C	G	10	4	S	31	C
Gm17	2324166	T	G	45	6	N	72	N
Gm17	5045974	G	T	10	4	K	38	G
Gm17	5988852	T	G	30	5	K	36	T
Gm17	5988860	A	G	42	5	N	32	N
Gm17	6480931	C	A	60	11	N	29	N
Gm17	8806678	T	G	36	3	N	17	N
Gm17	8806699	G	C	54	9	N	100	N
Gm17	9144106	C	T	39	4	N	58	N
Gm17	9342533	C	A	36	3	N	29	N
Gm17	12255899	T	C	46	14	Y	54	T
Gm17	16730737	G	T	39	4	N	7	N
Gm17	17318811	T	A	39	4	N	26	N
Gm17	18997681	C	A	36	3	N	38	N
Gm17	22191990	T	G	39	4	N	41	N
Gm17	22747318	A	G	63	12	N	32	N
Gm17	22750987	T	G	57	10	N	93	N
Gm17	22751163	G	A	42	5	N	47	N
Gm17	23950705	T	C	54	9	N	79	N
Gm17	23950721	A	G	54	9	N	75	N
Gm17	23964938	T	Y	40	10	T	22	C
Gm17	23972306	A	C	36	3	N	43	N
Gm17	24344323	T	A	19	7	W	57	T
Gm17	36702872	A	G	36	3	N	35	N
Gm17	38662299	A	G	90	21	N	134	N
Gm17	38662331	T	A	78	17	N	100	N
Gm17	41179727	C	G	36	3	N	29	N
Gm17	41179733	C	T	36	3	N	35	N
Gm18	155348	C	A	36	3	N	19	N
Gm18	209794	C	T	45	6	N	43	N
Gm18	1088508	A	C	75	16	N	91	N
Gm18	1329483	T	G	36	3	N	32	N
Gm18	1329498	A	C	36	3	N	18	N
Gm18	1350179	C	T	0	17	Y	91	C
Gm18	2227096	T	A	78	17	N	33	N
Gm18	3858142	T	A	36	3	N	12	N
Gm18	4306298	A	G	113	45	T	26	K
Gm18	4306335	T	A	39	4	N	18	N
Gm18	6408518	T	G	36	3	N	25	N
Gm18	6677932	T	C	60	11	N	126	N
Gm18	7478107	T	A	45	6	N	32	N
Gm18	7502559	C	A	54	9	N	84	N
Gm18	7847602	G	T	39	4	N	8	N
Gm18	9948267	C	A	42	21	M	25	C
Gm18	10297691	T	W	35	36	A	54	T
Gm18	10297697	T	W	31	36	A	56	T
Gm18	11623518	C	A	36	3	N	26	N
Gm18	12892231	T	C	36	3	N	43	N
Gm18	15453050	C	A	48	14	M	11	C
Gm18	16130262	A	G	36	3	N	36	N
Gm18	16750643	C	T	36	3	N	45	N
Gm18	17519174	T	A	36	3	N	12	N
Gm18	18915118	A	G	111	28	N	46	N
Gm18	18915141	A	G	90	21	N	71	N
Gm18	22134362	C	T	36	3	N	9	N
Gm18	22338177	A	C	129	34	N	6	N
Gm18	27855837	T	C	86	21	N	4	N
Gm18	27855990	G	C	66	13	N	97	N
Gm18	27856219	A	G	39	4	N	62	N
Gm18	28556340	G	A	15	6	R	35	G
Gm18	28866369	C	A	9	4	M	38	C
Gm18	31930261	C	T	105	26	N	67	N
Gm18	31930265	T	C	105	26	N	68	N
Gm18	37309480	A	G	39	4	N	27	N
Gm18	37310130	G	A	120	31	N	39	N
Gm18	37310272	T	C	91	33	M	74	A
Gm18	37311407	T	C	45	6	N	46	N
Gm18	37312345	A	G	42	5	N	19	N
Gm18	37313214	A	G	42	11	N	18	N
Gm18	37313358	T	C	66	18	N	15	N
Gm18	37313376	T	A	51	8	N	101	N
Gm18	37313528	C	G	42	5	N	68	N
Gm18	37313654	A	C	39	4	N	41	N
Gm18	37314576	T	C	39	4	N	18	N
Gm18	37322441	T	G	60	11	N	95	N
Gm18	37322468	G	C	90	21	N	70	N
Gm18	46020567	C	G	48	7	N	52	N
Gm18	48041706	T	C	52	16	M	103	A
Gm18	49447922	G	A	117	30	N	50	N
Gm18	49955804	T	A	45	6	N	66	N
Gm18	51016773	C	G	25	4	S	38	C
Gm18	51016811	A	G	15	6	R	60	A
Gm18	51016839	T	C	21	7	Y	36	T
Gm18	52057048	C	T	134	255	C	255	Y
Gm18	52057071	G	T	39	4	N	68	N
Gm18	56249628	T	G	29	9	K	45	T
Gm18	56365108	T	Y	83	28	C	10	T
Gm18	59170498	A	G	51	8	N	95	N
Gm18	59614431	A	C	42	5	N	35	N
Gm18	61198974	T	G	36	3	N	37	N
Gm18	61700045	A	C	36	3	N	32	N
Gm18	61700049	A	G	36	3	N	8	N
Gm18	62028556	C	Y	10	7	T	53	C
Gm18	62028581	A	M	7	7	C	54	A
Gm18	62118507	C	G	36	3	N	28	N
Gm19	431731	G	T	36	3	N	40	N
Gm19	454094	C	T	36	3	N	31	N
Gm19	1583024	C	A	46	7	N	2	N
Gm19	1583042	T	C	47	7	N	1	N
Gm19	4778702	G	C	23	5	S	22	G
Gm19	4778713	A	G	12	5	R	41	A
Gm19	5657888	A	T	15	4	W	30	A
Gm19	8991838	A	T	36	3	N	39	N
Gm19	8991997	T	C	42	5	N	65	N
Gm19	8992138	A	G	63	12	N	150	N
Gm19	20298807	T	C	57	10	N	121	N
Gm19	21093073	T	C	36	3	N	35	N
Gm19	23465199	T	C	36	3	N	44	N
Gm19	27580192	G	T	36	3	N	39	N
Gm19	33966419	T	C	39	4	N	30	N
Gm19	35605056	G	T	39	4	N	64	N
Gm19	36699553	G	T	39	4	N	43	N
Gm19	37445239	A	T	36	3	N	32	N
Gm19	37870177	G	T	40	23	K	16	G
Gm19	39714290	C	M	10	6	A	42	C
Gm19	43527012	G	A	18	4	R	25	G
Gm19	45396707	C	A	45	6	N	1	N
Gm19	45714805	T	G	66	13	N	114	N
Gm19	45779653	G	A	36	3	N	39	N
Gm19	45828128	G	T	60	11	N	95	N
Gm19	46424383	A	W	7	8	T	68	A
Gm19	49101051	C	A	36	3	N	19	N
Gm20	1222505	A	G	36	3	N	39	N
Gm20	1610113	A	G	96	23	N	116	N
Gm20	1685466	G	A	39	4	N	58	N
Gm20	1706689	A	G	39	4	N	56	N
Gm20	1882843	A	C	45	6	N	32	N
Gm20	2028950	T	C	45	6	N	56	N
Gm20	5497601	A	T	39	4	N	16	N
Gm20	7176022	C	T	42	5	N	39	N
Gm20	12091826	T	G	57	10	N	68	N
Gm20	15943128	C	A	23	9	M	18	C
Gm20	16214687	G	A	48	7	N	71	N
Gm20	21421798	T	A	54	9	N	38	N
Gm20	29696953	A	G	36	3	N	8	N
Gm20	30343847	C	A	36	3	N	12	N
Gm20	32049130	G	T	36	3	N	40	N
Gm20	33166710	A	G	51	8	N	66	N
Gm20	33166721	A	G	147	40	N	27	N
Gm20	35232422	A	G	51	8	N	81	N
Gm20	35232459	A	G	78	17	N	84	N
Gm20	35232471	A	G	42	16	K	60	T
Gm20	35868222	G	T	60	11	N	108	N
Gm20	36040947	A	C	36	3	N	21	N
Gm20	38345619	A	T	57	10	N	46	N
Gm20	38345626	T	G	57	10	N	89	N
Gm20	39952041	A	G	129	34	N	37	N
Gm20	40927252	C	T	39	4	N	54	N
Gm20	41337553	G	T	22	3	K	19	G
Gm20	42037288	C	T	42	5	N	32	N
Gm20	42914592	T	C	69	14	N	42	N
Gm20	43030943	C	A	75	16	N	96	N
Gm20	43220594	C	T	45	6	N	78	N
Gm20	43223996	A	T	39	4	N	56	N
Gm20	43558876	C	G	78	17	N	93	N
Gm20	44837833	T	A	36	3	N	7	N
Gm20	45605601	A	T	81	18	N	199	N
Gm20	46546907	T	C	48	7	N	84	N
scaffold_21	830937	A	W	41	9	A	15	T
scaffold_22	31615	C	T	105	65	N	118	N
scaffold_22	193956	A	G	63	43	R	55	A
scaffold_22	526963	C	G	39	4	N	58	N
scaffold_23	391636	G	R	31	52	A	52	G
scaffold_24	234819	A	G	36	3	N	12	N
scaffold_25	504917	A	G	39	4	N	5	N
scaffold_27	384352	C	Y	80	31	C	5	T
scaffold_28	343959	G	A	83	34	N	47	N
scaffold_31	224082	C	T	36	3	N	8	N
scaffold_32	102567	A	T	45	6	N	31	N
scaffold_32	102588	C	A	45	6	N	42	N
scaffold_39	70538	A	G	108	27	N	60	N
scaffold_44	35788	A	C	12	5	M	29	A
scaffold_45	198761	G	C	48	17	S	29	G
scaffold_58	8426	A	G	36	3	N	40	N
scaffold_63	135837	C	A	36	3	N	16	N
scaffold_71	91659	C	T	13	6	Y	41	C
scaffold_72	76113	C	T	81	18	N	62	N
scaffold_80	43578	T	C	19	4	Y	31	T
scaffold_87	94082	C	T	42	105	C	56	Y
scaffold_104	78427	C	Y	52	12	C	9	T
scaffold_114	50932	G	T	68	120	N	255	N
scaffold_417	8893	G	A	36	3	N	12	N
scaffold_781	178	T	W	37	12	A	26	T
scaffold_968	385	G	R	15	255	A	77	G
scaffold_969	3331	C	G	42	5	N	65	N
scaffold_1011	280	A	C	43	255	M	17	A
scaffold_1029	4851	T	C	15	6	Y	43	T
scaffold_1255	1077	T	G	21	11	K	56	T
scaffold_1255	1092	A	T	21	11	W	74	A
scaffold_1336	4003	A	C	42	5	N	70	N
scaffold_1505	3354	G	C	125	51	S	157	G
scaffold_1505	3393	G	C	36	3	N	30	N
scaffold_1505	3441	C	S	55	82	C	5	G
scaffold_1505	3453	T	C	93	82	T	61	Y
scaffold_1596	1992	G	T	31	7	K	48	G
scaffold_1607	705	T	C	35	93	Y	8	T
scaffold_1913	874	A	C	39	4	N	1	N
