# Supplementary material for: Rapid Genotyping of Soybean Cultivars Using High Throughput Sequencing
Source: PLoS One. 2011 Sep 20;6(9):e24811. doi: 10.1371/journal.pone.0024811 (PMC3176760; doi:10.1371/journal.pone.0024811)
Supplement: Table S2 — dbSNP accession numbers for all SNP loci. (TXT) [file pone.0024811.s002.txt]

local_identifier	NCBI_ss#
DOW_Gm01-563	433120176
DOW_Gm01-239262	433120188
DOW_Gm01-247240	433120194
DOW_Gm01-377494	433120200
DOW_Gm01-405304	433120204
DOW_Gm01-460047	433120209
DOW_Gm01-552757	433120215
DOW_Gm01-689104	433120221
DOW_Gm01-699338	433120227
DOW_Gm01-699848	433120233
DOW_Gm01-858233	433120240
DOW_Gm01-1376184	433120245
DOW_Gm01-1411750	433120251
DOW_Gm01-1446278	433120257
DOW_Gm01-1602433	433120263
DOW_Gm01-1629953	433120269
DOW_Gm01-1660625	433120275
DOW_Gm01-1660649	433120281
DOW_Gm01-1663178	433120287
DOW_Gm01-1721205	433120295
DOW_Gm01-1796725	433120301
DOW_Gm01-1796732	433120307
DOW_Gm01-1821769	433120313
DOW_Gm01-1821790	433120319
DOW_Gm01-2774160	433120326
DOW_Gm01-2774196	433120332
DOW_Gm01-2774774	433120338
DOW_Gm01-3019088	433120344
DOW_Gm01-3149618	433120350
DOW_Gm01-3164512	433120356
DOW_Gm01-3327220	433120361
DOW_Gm01-3334082	433120367
DOW_Gm01-3379030	433120373
DOW_Gm01-3386297	433120379
DOW_Gm01-3386320	433120385
DOW_Gm01-3971630	433120391
DOW_Gm01-3972111	433120397
DOW_Gm01-4020456	433120403
DOW_Gm01-4071924	433120409
DOW_Gm01-4103940	433120415
DOW_Gm01-4119893	433120421
DOW_Gm01-4119998	433120427
DOW_Gm01-5037825	433120433
DOW_Gm01-5540093	433120439
DOW_Gm01-5540095	433120445
DOW_Gm01-5899983	433120451
DOW_Gm01-6961382	433120457
DOW_Gm01-7149259	433120464
DOW_Gm01-7726869	433120471
DOW_Gm01-7727063	433120477
DOW_Gm01-7727077	433120483
DOW_Gm01-8066704	433120489
DOW_Gm01-8066717	433120496
DOW_Gm01-8440465	433120502
DOW_Gm01-8666951	433120507
DOW_Gm01-11665764	433120513
DOW_Gm01-14142997	433120519
DOW_Gm01-14660405	433120525
DOW_Gm01-15887609	433120531
DOW_Gm01-16097253	433120537
DOW_Gm01-16865054	433120543
DOW_Gm01-17127078	433120549
DOW_Gm01-18315343	433120555
DOW_Gm01-18315352	433120560
DOW_Gm01-19293239	433120566
DOW_Gm01-19649118	433120572
DOW_Gm01-26340156	433120578
DOW_Gm01-27027753	433120584
DOW_Gm01-28357228	433120590
DOW_Gm01-29108707	433120596
DOW_Gm01-29200264	433120602
DOW_Gm01-30136526	433120608
DOW_Gm01-31013448	433120613
DOW_Gm01-31254670	433120619
DOW_Gm01-31437799	433120625
DOW_Gm01-31437899	433120631
DOW_Gm01-31764591	433120636
DOW_Gm01-34631719	433120642
DOW_Gm01-35390489	433120650
DOW_Gm01-35448378	433120656
DOW_Gm01-35594865	433120662
DOW_Gm01-35650632	433120667
DOW_Gm01-35651848	433120673
DOW_Gm01-35716458	433120679
DOW_Gm01-35716461	433120686
DOW_Gm01-35740515	433120691
DOW_Gm01-35857927	433120697
DOW_Gm01-35931548	433120703
DOW_Gm01-35932645	433120709
DOW_Gm01-36034141	433120715
DOW_Gm01-36034161	433120721
DOW_Gm01-36034166	433120727
DOW_Gm01-36041141	433120733
DOW_Gm01-36052079	433120738
DOW_Gm01-36116870	433120744
DOW_Gm01-36172409	433120750
DOW_Gm01-36172513	433120756
DOW_Gm01-36181852	433120762
DOW_Gm01-36251243	433120768
DOW_Gm01-36330552	433120774
DOW_Gm01-36410443	433120780
DOW_Gm01-36515701	433120786
DOW_Gm01-36538322	433120792
DOW_Gm01-36737201	433120798
DOW_Gm01-36766685	433120804
DOW_Gm01-36771332	433120810
DOW_Gm01-37166546	433120816
DOW_Gm01-37175585	433120822
DOW_Gm01-37244577	433120829
DOW_Gm01-37273350	433120834
DOW_Gm01-37273370	433120840
DOW_Gm01-37301662	433120846
DOW_Gm01-37349907	433120852
DOW_Gm01-37463845	433120858
DOW_Gm01-37477603	433120864
DOW_Gm01-37743961	433120870
DOW_Gm01-37905803	433120876
DOW_Gm01-37964000	433120882
DOW_Gm01-37964090	433120888
DOW_Gm01-38042368	433120894
DOW_Gm01-38381757	433120900
DOW_Gm01-38442255	433120906
DOW_Gm01-38442325	433120911
DOW_Gm01-38541964	433120919
DOW_Gm01-38661170	433120924
DOW_Gm01-38678721	433120933
DOW_Gm01-38714779	433120938
DOW_Gm01-39235035	433120946
DOW_Gm01-40112381	433120952
DOW_Gm01-40242489	433120958
DOW_Gm01-40428250	433120964
DOW_Gm01-40769732	433120969
DOW_Gm01-40894038	433120975
DOW_Gm01-41045586	433120981
DOW_Gm01-41065723	433120986
DOW_Gm01-41125475	433120992
DOW_Gm01-41352366	433120998
DOW_Gm01-41494136	433121004
DOW_Gm01-41815712	433121010
DOW_Gm01-41873431	433121016
DOW_Gm01-41880272	433121022
DOW_Gm01-41904912	433121028
DOW_Gm01-41924453	433121033
DOW_Gm01-41924457	433121038
DOW_Gm01-41999271	433121044
DOW_Gm01-42044228	433121050
DOW_Gm01-42144085	433121056
DOW_Gm01-42173687	433121062
DOW_Gm01-42212826	433121068
DOW_Gm01-42264808	433121074
DOW_Gm01-42307672	433121080
DOW_Gm01-42307685	433121087
DOW_Gm01-42384446	433121093
DOW_Gm01-42481271	433121099
DOW_Gm01-42491182	433121104
DOW_Gm01-42552920	433121109
DOW_Gm01-42570483	433121114
DOW_Gm01-42570504	433121120
DOW_Gm01-42571382	433121125
DOW_Gm01-42571390	433121131
DOW_Gm01-42577396	433121137
DOW_Gm01-42646535	433121145
DOW_Gm01-42657477	433121151
DOW_Gm01-42696448	433121157
DOW_Gm01-42765180	433121163
DOW_Gm01-42822908	433121170
DOW_Gm01-43093070	433121175
DOW_Gm01-43246627	433121181
DOW_Gm01-43254220	433121187
DOW_Gm01-43290265	433121193
DOW_Gm01-43576994	433121199
DOW_Gm01-43577008	433121205
DOW_Gm01-43582395	433121211
DOW_Gm01-43611661	433121217
DOW_Gm01-43611662	433121223
DOW_Gm01-43615615	433121228
DOW_Gm01-43621739	433121233
DOW_Gm01-43676733	433121239
DOW_Gm01-43676758	433121245
DOW_Gm01-43703892	433121251
DOW_Gm01-43703903	433121257
DOW_Gm01-43743381	433121262
DOW_Gm01-43743460	433121266
DOW_Gm01-43743477	433121272
DOW_Gm01-43826220	433121278
DOW_Gm01-43827602	433121284
DOW_Gm01-43857666	433121289
DOW_Gm01-43861473	433121295
DOW_Gm01-43862093	433121301
DOW_Gm01-43872617	433121307
DOW_Gm01-43949496	433121313
DOW_Gm01-43995304	433121318
DOW_Gm01-44008113	433121324
DOW_Gm01-44008124	433121330
DOW_Gm01-44198438	433121335
DOW_Gm01-44203404	433121341
DOW_Gm01-44206984	433121347
DOW_Gm01-44218839	433121351
DOW_Gm01-44304438	433121357
DOW_Gm01-44336478	433121363
DOW_Gm01-44345179	433121369
DOW_Gm01-44370840	433121375
DOW_Gm01-44753573	433121380
DOW_Gm01-44790095	433121386
DOW_Gm01-44790106	433121392
DOW_Gm01-44790119	433121398
DOW_Gm01-44790142	433121404
DOW_Gm01-45313597	433121410
DOW_Gm01-45313613	433121417
DOW_Gm01-45313767	433121424
DOW_Gm01-45314193	433121429
DOW_Gm01-45314214	433121434
DOW_Gm01-45314242	433121440
DOW_Gm01-45314453	433121446
DOW_Gm01-45315455	433121452
DOW_Gm01-45315574	433121458
DOW_Gm01-45316085	433121463
DOW_Gm01-45316088	433121469
DOW_Gm01-45318184	433121474
DOW_Gm01-45319682	433121480
DOW_Gm01-45319694	433121486
DOW_Gm01-45319877	433121492
DOW_Gm01-45319892	433121498
DOW_Gm01-45321735	433121504
DOW_Gm01-45321763	433121510
DOW_Gm01-45626761	433121518
DOW_Gm01-45746197	433121526
DOW_Gm01-45974540	433121534
DOW_Gm01-46545460	433121542
DOW_Gm01-46673318	433121549
DOW_Gm01-46896279	433121555
DOW_Gm01-46896292	433121562
DOW_Gm01-47029473	433121568
DOW_Gm01-47032374	433121574
DOW_Gm01-47095732	433121580
DOW_Gm01-47116944	433121586
DOW_Gm01-47116969	433121592
DOW_Gm01-47941441	433121598
DOW_Gm01-47943587	433121605
DOW_Gm01-48167983	433121611
DOW_Gm01-48221635	433121619
DOW_Gm01-48417037	433121625
DOW_Gm01-48421361	433121631
DOW_Gm01-48531349	433121637
DOW_Gm01-48938868	433121643
DOW_Gm01-49137952	433121649
DOW_Gm01-49593068	433121656
DOW_Gm01-49643472	433121663
DOW_Gm01-49659903	433121670
DOW_Gm01-50153231	433121677
DOW_Gm01-50326673	433121683
DOW_Gm01-50332355	433121689
DOW_Gm01-50895975	433121695
DOW_Gm01-51316295	433121701
DOW_Gm01-51363922	433121707
DOW_Gm01-51386117	433121713
DOW_Gm01-51476656	433121719
DOW_Gm01-51481264	433121725
DOW_Gm01-51583052	433121732
DOW_Gm01-51583064	433121737
DOW_Gm01-51600886	433121744
DOW_Gm01-51600912	433121750
DOW_Gm01-51666870	433121758
DOW_Gm01-51666894	433121762
DOW_Gm01-51718843	433121768
DOW_Gm01-51739702	433121774
DOW_Gm01-51739703	433121780
DOW_Gm01-51866970	433121786
DOW_Gm01-52021586	433121794
DOW_Gm01-52539139	433121801
DOW_Gm01-52547987	433121809
DOW_Gm01-52598079	433121815
DOW_Gm01-52598080	433121821
DOW_Gm01-52598611	433121827
DOW_Gm01-52599597	433121833
DOW_Gm01-52600653	433121839
DOW_Gm01-52603937	433121845
DOW_Gm01-52603988	433121851
DOW_Gm01-52606264	433121857
DOW_Gm01-52606271	433121863
DOW_Gm01-52635384	433121869
DOW_Gm01-52733889	433121875
DOW_Gm01-52869690	433121881
DOW_Gm01-53085869	433121887
DOW_Gm01-53267153	433121893
DOW_Gm01-53305923	433121899
DOW_Gm01-53594447	433121906
DOW_Gm01-53731356	433121912
DOW_Gm01-53787566	433121919
DOW_Gm01-53798224	433121925
DOW_Gm01-53850074	433121931
DOW_Gm01-53855678	433121937
DOW_Gm01-54031651	433121943
DOW_Gm01-54097924	433121949
DOW_Gm01-54122635	433121955
DOW_Gm01-54144751	433121961
DOW_Gm01-54215288	433121967
DOW_Gm01-54215310	433121973
DOW_Gm01-54215336	433121979
DOW_Gm01-54258566	433121985
DOW_Gm01-54279763	433121991
DOW_Gm01-54366384	433121997
DOW_Gm01-54420552	433122002
DOW_Gm01-54428475	433122008
DOW_Gm01-54443843	433122014
DOW_Gm01-54463535	433122021
DOW_Gm01-54949287	433122027
DOW_Gm01-55091227	433122034
DOW_Gm01-55091241	433122040
DOW_Gm01-55138721	433122046
DOW_Gm01-55162688	433122052
DOW_Gm01-55267294	433122058
DOW_Gm01-55293428	433122064
DOW_Gm01-55294017	433122070
DOW_Gm01-55346905	433122076
DOW_Gm01-55493343	433122082
DOW_Gm01-55608044	433122088
DOW_Gm01-55631689	433122094
DOW_Gm01-55656743	433122100
DOW_Gm01-55756285	433122106
DOW_Gm01-55824047	433122112
DOW_Gm01-55870510	433122119
DOW_Gm01-55905026	433122126
DOW_Gm02-221549	433122132
DOW_Gm02-224345	433122138
DOW_Gm02-224366	433122144
DOW_Gm02-224376	433122150
DOW_Gm02-332015	433122156
DOW_Gm02-498708	433122162
DOW_Gm02-649266	433122166
DOW_Gm02-661762	433122172
DOW_Gm02-931354	433122178
DOW_Gm02-1039325	433122184
DOW_Gm02-1906820	433122190
DOW_Gm02-1906835	433122197
DOW_Gm02-2156573	433122204
DOW_Gm02-2156663	433122210
DOW_Gm02-2357247	433122216
DOW_Gm02-2476268	433122222
DOW_Gm02-3889588	433122227
DOW_Gm02-3908711	433122233
DOW_Gm02-3976489	433122239
DOW_Gm02-3981897	433122244
DOW_Gm02-3984322	433122250
DOW_Gm02-4008129	433122255
DOW_Gm02-4215608	433122261
DOW_Gm02-4412738	433122267
DOW_Gm02-4633936	433122273
DOW_Gm02-4758563	433122279
DOW_Gm02-5037337	433122286
DOW_Gm02-5169580	433122291
DOW_Gm02-5176891	433122296
DOW_Gm02-5380722	433122302
DOW_Gm02-5799115	433122307
DOW_Gm02-5805278	433122313
DOW_Gm02-5805283	433122319
DOW_Gm02-6213364	433122325
DOW_Gm02-6236603	433122331
DOW_Gm02-6387169	433122337
DOW_Gm02-6476942	433122343
DOW_Gm02-7023235	433122349
DOW_Gm02-7662607	433122355
DOW_Gm02-7662612	433122361
DOW_Gm02-7980416	433122366
DOW_Gm02-8082227	433122371
DOW_Gm02-8082241	433122377
DOW_Gm02-8130676	433122383
DOW_Gm02-8270563	433122389
DOW_Gm02-8271526	433122395
DOW_Gm02-8336711	433122399
DOW_Gm02-8832604	433122405
DOW_Gm02-8914018	433122411
DOW_Gm02-9101499	433122417
DOW_Gm02-9108526	433122423
DOW_Gm02-9631039	433122427
DOW_Gm02-9651435	433122433
DOW_Gm02-9727700	433122439
DOW_Gm02-9729794	433122445
DOW_Gm02-9769699	433122451
DOW_Gm02-9775981	433122457
DOW_Gm02-9916711	433122462
DOW_Gm02-9944388	433122467
DOW_Gm02-10112655	433122472
DOW_Gm02-10435338	433122478
DOW_Gm02-10493842	433122484
DOW_Gm02-10504699	433122490
DOW_Gm02-10632370	433122496
DOW_Gm02-10686088	433122502
DOW_Gm02-10799336	433122508
DOW_Gm02-10873682	433122513
DOW_Gm02-11028671	433122519
DOW_Gm02-11084720	433122525
DOW_Gm02-11127856	433122531
DOW_Gm02-11231309	433122537
DOW_Gm02-11273741	433122543
DOW_Gm02-11511836	433122549
DOW_Gm02-11560716	433122554
DOW_Gm02-11790894	433122560
DOW_Gm02-11838858	433122566
DOW_Gm02-11965774	433122572
DOW_Gm02-12039844	433122576
DOW_Gm02-12039868	433122581
DOW_Gm02-12049715	433122587
DOW_Gm02-12067788	433122593
DOW_Gm02-12185860	433122597
DOW_Gm02-12214703	433122603
DOW_Gm02-12291213	433122609
DOW_Gm02-12363749	433122615
DOW_Gm02-12481244	433122621
DOW_Gm02-12481275	433122627
DOW_Gm02-12481468	433122633
DOW_Gm02-12512172	433122637
DOW_Gm02-12615012	433122643
DOW_Gm02-12615021	433122649
DOW_Gm02-12618899	433122655
DOW_Gm02-12663779	433122661
DOW_Gm02-12664020	433122667
DOW_Gm02-12744550	433122673
DOW_Gm02-13922036	433122678
DOW_Gm02-13922389	433122684
DOW_Gm02-13957832	433122692
DOW_Gm02-13957852	433122698
DOW_Gm02-14231667	433122704
DOW_Gm02-14285719	433122709
DOW_Gm02-14497734	433122715
DOW_Gm02-14861784	433122720
DOW_Gm02-14946342	433122726
DOW_Gm02-15461244	433122732
DOW_Gm02-15461251	433122738
DOW_Gm02-15498068	433122744
DOW_Gm02-16719855	433122750
DOW_Gm02-17171181	433122757
DOW_Gm02-17171182	433122762
DOW_Gm02-18945599	433122767
DOW_Gm02-18945600	433122773
DOW_Gm02-22522806	433122779
DOW_Gm02-26324500	433122785
DOW_Gm02-26362274	433122791
DOW_Gm02-26982649	433122797
DOW_Gm02-27241373	433122803
DOW_Gm02-27383610	433122810
DOW_Gm02-27535247	433122817
DOW_Gm02-27628798	433122823
DOW_Gm02-27631340	433122828
DOW_Gm02-27633209	433122834
DOW_Gm02-27639059	433122840
DOW_Gm02-27655860	433122846
DOW_Gm02-27706067	433122852
DOW_Gm02-27912408	433122858
DOW_Gm02-27924213	433122864
DOW_Gm02-29012853	433122871
DOW_Gm02-29643299	433122877
DOW_Gm02-29733184	433122883
DOW_Gm02-29733229	433122889
DOW_Gm02-29736604	433122895
DOW_Gm02-29736620	433122901
DOW_Gm02-29736819	433122907
DOW_Gm02-29742006	433122913
DOW_Gm02-29854406	433122919
DOW_Gm02-29875169	433122925
DOW_Gm02-29896098	433122931
DOW_Gm02-29928661	433122937
DOW_Gm02-29929528	433122942
DOW_Gm02-29929547	433122948
DOW_Gm02-29987294	433122954
DOW_Gm02-30045888	433122960
DOW_Gm02-30170562	433122966
DOW_Gm02-30273046	433122971
DOW_Gm02-30286932	433122977
DOW_Gm02-30308165	433122987
DOW_Gm02-30384735	433122992
DOW_Gm02-30507959	433122998
DOW_Gm02-30948233	433123004
DOW_Gm02-31524709	433123010
DOW_Gm02-32507640	433123016
DOW_Gm02-32517754	433123022
DOW_Gm02-32693139	433123028
DOW_Gm02-32693182	433123034
DOW_Gm02-32694840	433123040
DOW_Gm02-32733425	433123046
DOW_Gm02-32864078	433123052
DOW_Gm02-32964069	433123058
DOW_Gm02-32981151	433123065
DOW_Gm02-33158449	433123071
DOW_Gm02-33880308	433123077
DOW_Gm02-34193369	433123083
DOW_Gm02-34293890	433123089
DOW_Gm02-34533767	433123096
DOW_Gm02-35218001	433123102
DOW_Gm02-35368835	433123108
DOW_Gm02-35549076	433123113
DOW_Gm02-36200458	433123119
DOW_Gm02-37752924	433123125
DOW_Gm02-40321404	433123131
DOW_Gm02-40486587	433123137
DOW_Gm02-40486765	433123143
DOW_Gm02-40486766	433123149
DOW_Gm02-41386316	433123155
DOW_Gm02-41918831	433123161
DOW_Gm02-42192052	433123167
DOW_Gm02-42404851	433123173
DOW_Gm02-42919251	433123178
DOW_Gm02-43611409	433123184
DOW_Gm02-43997100	433123190
DOW_Gm02-44248233	433123196
DOW_Gm02-44283952	433123202
DOW_Gm02-44328053	433123208
DOW_Gm02-44328326	433123214
DOW_Gm02-44371708	433123220
DOW_Gm02-44427451	433123226
DOW_Gm02-44535355	433123232
DOW_Gm02-44721750	433123238
DOW_Gm02-44740783	433123244
DOW_Gm02-44754972	433123250
DOW_Gm02-44756021	433123256
DOW_Gm02-44869632	433123262
DOW_Gm02-44871435	433123268
DOW_Gm02-44871449	433123277
DOW_Gm02-44925325	433123283
DOW_Gm02-45140382	433123289
DOW_Gm02-45162941	433123295
DOW_Gm02-45183067	433123301
DOW_Gm02-45221859	433123308
DOW_Gm02-45318094	433123314
DOW_Gm02-46237534	433123321
DOW_Gm02-46243195	433123326
DOW_Gm02-46274908	433123333
DOW_Gm02-46919686	433123339
DOW_Gm02-47025167	433123346
DOW_Gm02-47040207	433123351
DOW_Gm02-47040445	433123357
DOW_Gm02-47068142	433123365
DOW_Gm02-47133942	433123371
DOW_Gm02-47386634	433123377
DOW_Gm02-47403419	433123384
DOW_Gm02-47532755	433123390
DOW_Gm02-47593061	433123396
DOW_Gm02-47600675	433123401
DOW_Gm02-48048336	433123406
DOW_Gm02-48058250	433123412
DOW_Gm02-48299461	433123418
DOW_Gm02-48644176	433123424
DOW_Gm02-48706232	433123430
DOW_Gm02-48772598	433123436
DOW_Gm02-48772606	433123442
DOW_Gm02-48832936	433123448
DOW_Gm02-48899531	433123454
DOW_Gm02-49966312	433123460
DOW_Gm02-49975387	433123466
DOW_Gm02-50455237	433123472
DOW_Gm02-50515394	433123478
DOW_Gm02-50525670	433123484
DOW_Gm02-50608060	433123490
DOW_Gm02-50613540	433123497
DOW_Gm02-51080791	433123503
DOW_Gm02-51373440	433123507
DOW_Gm02-51449636	433123512
DOW_Gm02-51548543	433123518
DOW_Gm02-51611803	433123524
DOW_Gm03-222439	433123530
DOW_Gm03-319305	433123533
DOW_Gm03-389485	433123539
DOW_Gm03-399105	433123545
DOW_Gm03-511772	433123551
DOW_Gm03-576143	433123557
DOW_Gm03-747789	433123562
DOW_Gm03-747849	433123565
DOW_Gm03-848053	433123570
DOW_Gm03-854026	433123576
DOW_Gm03-1082528	433123582
DOW_Gm03-1309989	433123587
DOW_Gm03-1378589	433123593
DOW_Gm03-1423458	433123599
DOW_Gm03-1423475	433123605
DOW_Gm03-1423487	433123609
DOW_Gm03-1451718	433123615
DOW_Gm03-1511328	433123621
DOW_Gm03-1519254	433123627
DOW_Gm03-1519273	433123633
DOW_Gm03-1525414	433123639
DOW_Gm03-1574374	433123645
DOW_Gm03-1579281	433123651
DOW_Gm03-1592361	433123656
DOW_Gm03-1639644	433123661
DOW_Gm03-1690981	433123666
DOW_Gm03-1690993	433123672
DOW_Gm03-1692610	433123679
DOW_Gm03-1729817	433123685
DOW_Gm03-1865733	433123689
DOW_Gm03-2101902	433123695
DOW_Gm03-2169696	433123701
DOW_Gm03-2285179	433123707
DOW_Gm03-2302751	433123713
DOW_Gm03-2379066	433123719
DOW_Gm03-2480247	433123725
DOW_Gm03-2506680	433123731
DOW_Gm03-2600037	433123737
DOW_Gm03-2715286	433123741
DOW_Gm03-2715301	433123747
DOW_Gm03-2760110	433123753
DOW_Gm03-2768975	433123759
DOW_Gm03-2768978	433123763
DOW_Gm03-2907235	433123768
DOW_Gm03-2972537	433123773
DOW_Gm03-3092591	433123779
DOW_Gm03-3213550	433123786
DOW_Gm03-3213889	433123792
DOW_Gm03-3213908	433123798
DOW_Gm03-3231092	433123804
DOW_Gm03-3236387	433123809
DOW_Gm03-3241794	433123814
DOW_Gm03-3325298	433123819
DOW_Gm03-3335660	433123825
DOW_Gm03-3361344	433123830
DOW_Gm03-3394116	433123835
DOW_Gm03-3421932	433123840
DOW_Gm03-3550553	433123846
DOW_Gm03-3589225	433123852
DOW_Gm03-3589252	433123858
DOW_Gm03-3668576	433123864
DOW_Gm03-3810703	433123870
DOW_Gm03-3838479	433123876
DOW_Gm03-3845143	433123882
DOW_Gm03-3853302	433123888
DOW_Gm03-3875359	433123894
DOW_Gm03-3954614	433123900
DOW_Gm03-3976933	433123906
DOW_Gm03-3998586	433123912
DOW_Gm03-3998590	433123918
DOW_Gm03-4346930	433123923
DOW_Gm03-4522028	433123930
DOW_Gm03-4522951	433123935
DOW_Gm03-4678601	433123941
DOW_Gm03-4775166	433123947
DOW_Gm03-4796211	433123953
DOW_Gm03-4863673	433123959
DOW_Gm03-4925406	433123965
DOW_Gm03-4960310	433123971
DOW_Gm03-4961728	433123977
DOW_Gm03-5181121	433123983
DOW_Gm03-5182237	433123989
DOW_Gm03-5186704	433123995
DOW_Gm03-5191945	433124001
DOW_Gm03-5191967	433124008
DOW_Gm03-5259976	433124014
DOW_Gm03-5353715	433124020
DOW_Gm03-5467237	433124026
DOW_Gm03-5596630	433124033
DOW_Gm03-5596639	433124039
DOW_Gm03-5665668	433124045
DOW_Gm03-5714771	433124051
DOW_Gm03-5825652	433124057
DOW_Gm03-5864394	433124063
DOW_Gm03-5917240	433124069
DOW_Gm03-5917251	433124075
DOW_Gm03-5957152	433124081
DOW_Gm03-6021364	433124087
DOW_Gm03-6021386	433124093
DOW_Gm03-6158203	433124098
DOW_Gm03-6528947	433124104
DOW_Gm03-6556144	433124110
DOW_Gm03-6638093	433124116
DOW_Gm03-6650649	433124123
DOW_Gm03-6656446	433124130
DOW_Gm03-6656453	433124136
DOW_Gm03-6665203	433124142
DOW_Gm03-6736334	433124148
DOW_Gm03-6752734	433124154
DOW_Gm03-6752741	433124160
DOW_Gm03-6821586	433124166
DOW_Gm03-6942525	433124172
DOW_Gm03-6979489	433124178
DOW_Gm03-7011949	433124184
DOW_Gm03-7087036	433124190
DOW_Gm03-7139221	433124196
DOW_Gm03-7178437	433124202
DOW_Gm03-7219637	433124208
DOW_Gm03-7816500	433124214
DOW_Gm03-7816509	433124220
DOW_Gm03-7845963	433124226
DOW_Gm03-7921140	433124232
DOW_Gm03-7960228	433124238
DOW_Gm03-7999068	433124244
DOW_Gm03-7999076	433124250
DOW_Gm03-8048451	433124255
DOW_Gm03-8081633	433124261
DOW_Gm03-8117083	433124270
DOW_Gm03-8117092	433124275
DOW_Gm03-8561068	433124282
DOW_Gm03-8719717	433124288
DOW_Gm03-8725300	433124293
DOW_Gm03-8725509	433124299
DOW_Gm03-8725535	433124305
DOW_Gm03-8834188	433124311
DOW_Gm03-9056227	433124317
DOW_Gm03-9117174	433124322
DOW_Gm03-9138346	433124328
DOW_Gm03-9726234	433124334
DOW_Gm03-9899962	433124340
DOW_Gm03-10233963	433124346
DOW_Gm03-10509100	433124352
DOW_Gm03-10510530	433124360
DOW_Gm03-10619521	433124366
DOW_Gm03-10662662	433124372
DOW_Gm03-10801783	433124378
DOW_Gm03-11271768	433124384
DOW_Gm03-11958397	433124390
DOW_Gm03-11958398	433124396
DOW_Gm03-12836829	433124402
DOW_Gm03-12915744	433124408
DOW_Gm03-13748706	433124414
DOW_Gm03-13906847	433124420
DOW_Gm03-14288829	433124426
DOW_Gm03-14289016	433124432
DOW_Gm03-14289033	433124438
DOW_Gm03-14394667	433124443
DOW_Gm03-14409740	433124449
DOW_Gm03-14416210	433124455
DOW_Gm03-14853383	433124461
DOW_Gm03-15424794	433124469
DOW_Gm03-15531186	433124476
DOW_Gm03-15561511	433124482
DOW_Gm03-17062793	433124488
DOW_Gm03-17419147	433124494
DOW_Gm03-18081337	433124499
DOW_Gm03-18177156	433124504
DOW_Gm03-18250398	433124510
DOW_Gm03-18350602	433124516
DOW_Gm03-18396648	433124522
DOW_Gm03-18396656	433124529
DOW_Gm03-18426832	433124534
DOW_Gm03-18447249	433124541
DOW_Gm03-19135727	433124546
DOW_Gm03-19135736	433124552
DOW_Gm03-19298586	433124559
DOW_Gm03-19408738	433124565
DOW_Gm03-19715918	433124570
DOW_Gm03-20047291	433124576
DOW_Gm03-20063723	433124582
DOW_Gm03-20099268	433124588
DOW_Gm03-20128018	433124593
DOW_Gm03-20526493	433124598
DOW_Gm03-20617246	433124603
DOW_Gm03-20709367	433124609
DOW_Gm03-20749461	433124615
DOW_Gm03-20961825	433124620
DOW_Gm03-20978305	433124626
DOW_Gm03-20991468	433124632
DOW_Gm03-21938178	433124638
DOW_Gm03-21979051	433124644
DOW_Gm03-22050750	433124650
DOW_Gm03-22053933	433124657
DOW_Gm03-22130744	433124664
DOW_Gm03-22143683	433124670
DOW_Gm03-22219059	433124676
DOW_Gm03-22517212	433124682
DOW_Gm03-22619204	433124688
DOW_Gm03-22679835	433124693
DOW_Gm03-22807162	433124699
DOW_Gm03-23135270	433124704
DOW_Gm03-23135640	433124708
DOW_Gm03-23135662	433124712
DOW_Gm03-23210738	433124716
DOW_Gm03-23327342	433124722
DOW_Gm03-24273080	433124728
DOW_Gm03-24583608	433124734
DOW_Gm03-25394262	433124740
DOW_Gm03-25718759	433124743
DOW_Gm03-25961615	433124749
DOW_Gm03-26657796	433124755
DOW_Gm03-27019255	433124760
DOW_Gm03-27345057	433124766
DOW_Gm03-27345293	433124771
DOW_Gm03-27347909	433124776
DOW_Gm03-27361117	433124782
DOW_Gm03-27484551	433124788
DOW_Gm03-27558853	433124794
DOW_Gm03-28010597	433124800
DOW_Gm03-28263254	433124807
DOW_Gm03-28277088	433124812
DOW_Gm03-28724525	433124816
DOW_Gm03-29259049	433124822
DOW_Gm03-29813910	433124828
DOW_Gm03-29876625	433124834
DOW_Gm03-29876661	433124840
DOW_Gm03-29876670	433124846
DOW_Gm03-29966165	433124850
DOW_Gm03-30099155	433124855
DOW_Gm03-30152978	433124861
DOW_Gm03-30152998	433124866
DOW_Gm03-30361825	433124872
DOW_Gm03-30374453	433124879
DOW_Gm03-30562981	433124885
DOW_Gm03-30604395	433124890
DOW_Gm03-30803424	433124895
DOW_Gm03-30907371	433124900
DOW_Gm03-30929897	433124906
DOW_Gm03-30929917	433124912
DOW_Gm03-31067618	433124918
DOW_Gm03-31067642	433124925
DOW_Gm03-31112281	433124931
DOW_Gm03-31112370	433124937
DOW_Gm03-31112630	433124944
DOW_Gm03-31186491	433124950
DOW_Gm03-31287807	433124956
DOW_Gm03-34868170	433124962
DOW_Gm03-35187265	433124969
DOW_Gm03-35194743	433124976
DOW_Gm03-35223689	433124981
DOW_Gm03-35714399	433124987
DOW_Gm03-35825815	433124993
DOW_Gm03-35865243	433124999
DOW_Gm03-35923920	433125005
DOW_Gm03-35968131	433125011
DOW_Gm03-36010319	433125017
DOW_Gm03-36011954	433125023
DOW_Gm03-36421154	433125030
DOW_Gm03-36957596	433125036
DOW_Gm03-36957611	433125042
DOW_Gm03-37111808	433125048
DOW_Gm03-37254100	433125054
DOW_Gm03-37264153	433125061
DOW_Gm03-37266724	433125067
DOW_Gm03-37446353	433125073
DOW_Gm03-37480036	433125079
DOW_Gm03-37490094	433125085
DOW_Gm03-37547149	433125091
DOW_Gm03-37753527	433125097
DOW_Gm03-37757709	433125103
DOW_Gm03-37918314	433125109
DOW_Gm03-37920722	433125115
DOW_Gm03-37931673	433125121
DOW_Gm03-37932123	433125127
DOW_Gm03-37951070	433125133
DOW_Gm03-38062805	433125139
DOW_Gm03-38070406	433125145
DOW_Gm03-38072641	433125153
DOW_Gm03-38153593	433125159
DOW_Gm03-38428392	433125164
DOW_Gm03-38480877	433125170
DOW_Gm03-38511376	433125176
DOW_Gm03-38511379	433125182
DOW_Gm03-38524425	433125188
DOW_Gm03-38532128	433125194
DOW_Gm03-38532144	433125200
DOW_Gm03-38726934	433125206
DOW_Gm03-38996818	433125212
DOW_Gm03-39424692	433125218
DOW_Gm03-39561651	433125224
DOW_Gm03-39585180	433125230
DOW_Gm03-39691213	433125236
DOW_Gm03-39719741	433125242
DOW_Gm03-40181162	433125248
DOW_Gm03-40327878	433125254
DOW_Gm03-40783157	433125260
DOW_Gm03-40815524	433125265
DOW_Gm03-40866254	433125271
DOW_Gm03-40930620	433125277
DOW_Gm03-40995371	433125282
DOW_Gm03-41007490	433125288
DOW_Gm03-41017140	433125294
DOW_Gm03-41017799	433125300
DOW_Gm03-41024419	433125306
DOW_Gm03-41026137	433125312
DOW_Gm03-41086036	433125318
DOW_Gm03-41137564	433125325
DOW_Gm03-41331218	433125331
DOW_Gm03-41331254	433125337
DOW_Gm03-41979216	433125343
DOW_Gm03-41985920	433125349
DOW_Gm03-42032726	433125355
DOW_Gm03-42139838	433125361
DOW_Gm03-42166390	433125367
DOW_Gm03-42242193	433125373
DOW_Gm03-42521342	433125379
DOW_Gm03-42698122	433125385
DOW_Gm03-44026417	433125391
DOW_Gm03-44404300	433125396
DOW_Gm03-44436734	433125403
DOW_Gm03-44640281	433125409
DOW_Gm03-44692907	433125415
DOW_Gm03-44709717	433125421
DOW_Gm03-44906401	433125427
DOW_Gm03-45392408	433125433
DOW_Gm03-45424057	433125439
DOW_Gm03-45434033	433125445
DOW_Gm03-45583535	433125451
DOW_Gm03-45799655	433125457
DOW_Gm03-46298054	433125463
DOW_Gm03-46298080	433125469
DOW_Gm03-46395709	433125475
DOW_Gm03-46464139	433125481
DOW_Gm03-46839018	433125487
DOW_Gm03-47333407	433125493
DOW_Gm03-47349975	433125499
DOW_Gm04-81763	433125505
DOW_Gm04-1155417	433125511
DOW_Gm04-1155464	433125517
DOW_Gm04-2192656	433125523
DOW_Gm04-2224420	433125529
DOW_Gm04-2249866	433125535
DOW_Gm04-2293081	433125541
DOW_Gm04-2297398	433125547
DOW_Gm04-2298453	433125553
DOW_Gm04-2310325	433125559
DOW_Gm04-3106129	433125565
DOW_Gm04-5066251	433125571
DOW_Gm04-5204402	433125577
DOW_Gm04-6006337	433125583
DOW_Gm04-6097121	433125588
DOW_Gm04-6643143	433125594
DOW_Gm04-6839031	433125604
DOW_Gm04-6888253	433125610
DOW_Gm04-6925901	433125616
DOW_Gm04-6958831	433125621
DOW_Gm04-6996354	433125627
DOW_Gm04-6996378	433125633
DOW_Gm04-7126030	433125639
DOW_Gm04-7241830	433125645
DOW_Gm04-8106509	433125651
DOW_Gm04-8129614	433125657
DOW_Gm04-8142548	433125663
DOW_Gm04-8147799	433125669
DOW_Gm04-8172707	433125674
DOW_Gm04-8214886	433125680
DOW_Gm04-8398500	433125686
DOW_Gm04-8398509	433125692
DOW_Gm04-8483888	433125697
DOW_Gm04-8483895	433125702
DOW_Gm04-8513051	433125708
DOW_Gm04-8515190	433125714
DOW_Gm04-8522922	433125719
DOW_Gm04-8549775	433125725
DOW_Gm04-8678423	433125730
DOW_Gm04-8770168	433125736
DOW_Gm04-8868961	433125742
DOW_Gm04-8905381	433125748
DOW_Gm04-8934205	433125754
DOW_Gm04-8989186	433125761
DOW_Gm04-9031647	433125766
DOW_Gm04-9031665	433125772
DOW_Gm04-9105524	433125778
DOW_Gm04-9145140	433125784
DOW_Gm04-9154488	433125790
DOW_Gm04-9158244	433125796
DOW_Gm04-9170906	433125802
DOW_Gm04-9301769	433125808
DOW_Gm04-9325193	433125814
DOW_Gm04-9461362	433125820
DOW_Gm04-9551977	433125825
DOW_Gm04-9859908	433125831
DOW_Gm04-10112043	433125838
DOW_Gm04-10735608	433125845
DOW_Gm04-10920740	433125851
DOW_Gm04-11077271	433125857
DOW_Gm04-11192527	433125863
DOW_Gm04-11268971	433125869
DOW_Gm04-11539590	433125873
DOW_Gm04-11547008	433125879
DOW_Gm04-11548761	433125885
DOW_Gm04-11654097	433125891
DOW_Gm04-11654106	433125896
DOW_Gm04-11740973	433125902
DOW_Gm04-11771375	433125908
DOW_Gm04-11848681	433125913
DOW_Gm04-11899238	433125919
DOW_Gm04-11941063	433125925
DOW_Gm04-12408342	433125930
DOW_Gm04-12696873	433125936
DOW_Gm04-13063007	433125942
DOW_Gm04-13140114	433125948
DOW_Gm04-13185405	433125953
DOW_Gm04-13185436	433125958
DOW_Gm04-13318023	433125962
DOW_Gm04-13387403	433125966
DOW_Gm04-13414237	433125970
DOW_Gm04-13532245	433125975
DOW_Gm04-14175098	433125981
DOW_Gm04-14267707	433125987
DOW_Gm04-14305296	433125993
DOW_Gm04-14359787	433125999
DOW_Gm04-14662964	433126005
DOW_Gm04-14693746	433126010
DOW_Gm04-14763717	433126016
DOW_Gm04-14798711	433126022
DOW_Gm04-14812873	433126028
DOW_Gm04-14891913	433126035
DOW_Gm04-14910420	433126041
DOW_Gm04-14922590	433126046
DOW_Gm04-14932206	433126052
DOW_Gm04-14932233	433126057
DOW_Gm04-14946021	433126063
DOW_Gm04-14953355	433126069
DOW_Gm04-15018174	433126074
DOW_Gm04-15146216	433126081
DOW_Gm04-15146797	433126087
DOW_Gm04-15178793	433126093
DOW_Gm04-15225484	433126099
DOW_Gm04-15343920	433126106
DOW_Gm04-15789237	433126112
DOW_Gm04-16067459	433126118
DOW_Gm04-16364748	433126124
DOW_Gm04-16485128	433126130
DOW_Gm04-16485197	433126137
DOW_Gm04-16609502	433126143
DOW_Gm04-17003532	433126149
DOW_Gm04-17094440	433126155
DOW_Gm04-17136865	433126163
DOW_Gm04-17317792	433126169
DOW_Gm04-17440831	433126175
DOW_Gm04-17442624	433126181
DOW_Gm04-17446935	433126186
DOW_Gm04-17486460	433126190
DOW_Gm04-17487650	433126195
DOW_Gm04-17492825	433126201
DOW_Gm04-17492885	433126207
DOW_Gm04-17492887	433126212
DOW_Gm04-17507166	433126218
DOW_Gm04-17510207	433126223
DOW_Gm04-17523300	433126229
DOW_Gm04-17526550	433126235
DOW_Gm04-17615507	433126241
DOW_Gm04-17640069	433126246
DOW_Gm04-17683062	433126252
DOW_Gm04-17729648	433126258
DOW_Gm04-17778171	433126264
DOW_Gm04-17867199	433126270
DOW_Gm04-18083808	433126276
DOW_Gm04-18141544	433126281
DOW_Gm04-18345355	433126287
DOW_Gm04-18416711	433126292
DOW_Gm04-18440863	433126297
DOW_Gm04-18507373	433126303
DOW_Gm04-18699010	433126308
DOW_Gm04-18782074	433126314
DOW_Gm04-18864884	433126319
DOW_Gm04-19446995	433126325
DOW_Gm04-19455092	433126331
DOW_Gm04-19470289	433126337
DOW_Gm04-19927981	433126343
DOW_Gm04-20197045	433126349
DOW_Gm04-20437050	433126355
DOW_Gm04-22041315	433126361
DOW_Gm04-23067155	433126367
DOW_Gm04-23251720	433126373
DOW_Gm04-23956661	433126379
DOW_Gm04-24201149	433126385
DOW_Gm04-24306763	433126391
DOW_Gm04-24492961	433126397
DOW_Gm04-25119342	433126403
DOW_Gm04-25351867	433126407
DOW_Gm04-25353390	433126413
DOW_Gm04-25353414	433126419
DOW_Gm04-25353520	433126425
DOW_Gm04-25354400	433126430
DOW_Gm04-25553165	433126436
DOW_Gm04-26321858	433126441
DOW_Gm04-27543147	433126447
DOW_Gm04-27952078	433126453
DOW_Gm04-28113535	433126459
DOW_Gm04-29633627	433126465
DOW_Gm04-29743280	433126471
DOW_Gm04-30373019	433126477
DOW_Gm04-30373032	433126483
DOW_Gm04-30421551	433126489
DOW_Gm04-30519680	433126495
DOW_Gm04-30519698	433126501
DOW_Gm04-30689941	433126507
DOW_Gm04-30733341	433126513
DOW_Gm04-30739571	433126519
DOW_Gm04-30745696	433126524
DOW_Gm04-30764264	433126529
DOW_Gm04-30839473	433126535
DOW_Gm04-30839475	433126541
DOW_Gm04-31041147	433126547
DOW_Gm04-31161348	433126553
DOW_Gm04-31280597	433126558
DOW_Gm04-31515729	433126564
DOW_Gm04-31563848	433126570
DOW_Gm04-31655323	433126576
DOW_Gm04-31771885	433126582
DOW_Gm04-32017440	433126588
DOW_Gm04-32161176	433126594
DOW_Gm04-32169297	433126600
DOW_Gm04-32450725	433126606
DOW_Gm04-32552178	433126612
DOW_Gm04-32829544	433126617
DOW_Gm04-32834257	433126621
DOW_Gm04-33232955	433126627
DOW_Gm04-33232986	433126633
DOW_Gm04-33398125	433126639
DOW_Gm04-33398133	433126645
DOW_Gm04-33584332	433126651
DOW_Gm04-33584353	433126657
DOW_Gm04-33770824	433126663
DOW_Gm04-33770846	433126669
DOW_Gm04-35415337	433126675
DOW_Gm04-36149924	433126681
DOW_Gm04-36763746	433126687
DOW_Gm04-36824193	433126693
DOW_Gm04-36824217	433126699
DOW_Gm04-36900167	433126705
DOW_Gm04-36902800	433126711
DOW_Gm04-36925560	433126717
DOW_Gm04-36925619	433126723
DOW_Gm04-36957482	433126729
DOW_Gm04-36958636	433126735
DOW_Gm04-36967744	433126739
DOW_Gm04-37116661	433126745
DOW_Gm04-37144901	433126751
DOW_Gm04-37148346	433126757
DOW_Gm04-37453852	433126763
DOW_Gm04-38023998	433126769
DOW_Gm04-38111180	433126775
DOW_Gm04-38435747	433126781
DOW_Gm04-38699847	433126787
DOW_Gm04-38699868	433126793
DOW_Gm04-38852345	433126798
DOW_Gm04-39064934	433126804
DOW_Gm04-39132678	433126809
DOW_Gm04-39682339	433126815
DOW_Gm04-40236168	433126821
DOW_Gm04-40377354	433126827
DOW_Gm04-40377365	433126833
DOW_Gm04-40846321	433126839
DOW_Gm04-41005645	433126845
DOW_Gm04-41307415	433126851
DOW_Gm04-42070178	433126857
DOW_Gm04-42135334	433126863
DOW_Gm04-42195566	433126869
DOW_Gm04-42225372	433126875
DOW_Gm04-42225424	433126879
DOW_Gm04-42308059	433126885
DOW_Gm04-42395486	433126891
DOW_Gm04-42409526	433126897
DOW_Gm04-42427555	433126903
DOW_Gm04-42459609	433126909
DOW_Gm04-42815937	433126915
DOW_Gm04-42835906	433126921
DOW_Gm04-42938076	433126927
DOW_Gm04-43491576	433126933
DOW_Gm04-43652842	433126939
DOW_Gm04-43668601	433126945
DOW_Gm04-44309458	433126950
DOW_Gm04-44431266	433126957
DOW_Gm04-44473306	433126963
DOW_Gm04-44489192	433126968
DOW_Gm04-44516543	433126974
DOW_Gm04-44516633	433126980
DOW_Gm04-44878948	433126985
DOW_Gm04-44878965	433126991
DOW_Gm04-45134122	433126997
DOW_Gm04-45140235	433127003
DOW_Gm04-45161600	433127009
DOW_Gm04-45163903	433127015
DOW_Gm04-45247670	433127020
DOW_Gm04-45514250	433127026
DOW_Gm04-46040625	433127031
DOW_Gm04-46049853	433127037
DOW_Gm04-46263840	433127043
DOW_Gm04-46273600	433127048
DOW_Gm04-46273683	433127053
DOW_Gm04-46273691	433127057
DOW_Gm04-46293962	433127062
DOW_Gm04-46353321	433127068
DOW_Gm04-46357649	433127074
DOW_Gm04-46516992	433127080
DOW_Gm04-46606810	433127085
DOW_Gm04-46608504	433127089
DOW_Gm04-46646337	433127093
DOW_Gm04-46757985	433127098
DOW_Gm04-46770730	433127104
DOW_Gm04-46778654	433127110
DOW_Gm04-46779098	433127116
DOW_Gm04-47147647	433127122
DOW_Gm04-47202489	433127128
DOW_Gm04-47204560	433127132
DOW_Gm04-47660991	433127137
DOW_Gm04-47737451	433127142
DOW_Gm04-47737455	433127146
DOW_Gm04-47765928	433127152
DOW_Gm04-47770041	433127158
DOW_Gm04-47773363	433127164
DOW_Gm04-47942347	433127170
DOW_Gm04-47946482	433127176
DOW_Gm04-47946495	433127182
DOW_Gm04-48014047	433127188
DOW_Gm04-48175460	433127194
DOW_Gm04-48184213	433127200
DOW_Gm04-48191494	433127206
DOW_Gm04-48285684	433127212
DOW_Gm04-48285698	433127218
DOW_Gm04-48285725	433127224
DOW_Gm04-48371517	433127230
DOW_Gm05-579738	433127235
DOW_Gm05-688408	433127239
DOW_Gm05-834762	433127244
DOW_Gm05-1002355	433127250
DOW_Gm05-1069243	433127256
DOW_Gm05-1191829	433127262
DOW_Gm05-1298163	433127268
DOW_Gm05-1307658	433127274
DOW_Gm05-1404926	433127280
DOW_Gm05-1415574	433127286
DOW_Gm05-1517628	433127292
DOW_Gm05-1702526	433127298
DOW_Gm05-1737947	433127304
DOW_Gm05-1880210	433127310
DOW_Gm05-2067086	433127316
DOW_Gm05-2542243	433127322
DOW_Gm05-2630752	433127328
DOW_Gm05-2630764	433127335
DOW_Gm05-2630795	433127340
DOW_Gm05-2654852	433127346
DOW_Gm05-2654854	433127351
DOW_Gm05-2664823	433127356
DOW_Gm05-2752746	433127362
DOW_Gm05-2752773	433127368
DOW_Gm05-2975092	433127375
DOW_Gm05-3007333	433127379
DOW_Gm05-3441984	433127385
DOW_Gm05-3515960	433127391
DOW_Gm05-3568220	433127397
DOW_Gm05-3568237	433127401
DOW_Gm05-3602719	433127406
DOW_Gm05-3633129	433127412
DOW_Gm05-4337005	433127418
DOW_Gm05-5072012	433127425
DOW_Gm05-5112197	433127433
DOW_Gm05-5133408	433127439
DOW_Gm05-5162767	433127445
DOW_Gm05-5711887	433127448
DOW_Gm05-5719050	433127454
DOW_Gm05-5719051	433127460
DOW_Gm05-5725152	433127466
DOW_Gm05-5725192	433127471
DOW_Gm05-5727472	433127476
DOW_Gm05-5727488	433127482
DOW_Gm05-5727530	433127488
DOW_Gm05-5822472	433127494
DOW_Gm05-6662685	433127500
DOW_Gm05-6662700	433127506
DOW_Gm05-7164104	433127512
DOW_Gm05-7164123	433127518
DOW_Gm05-8198867	433127524
DOW_Gm05-8210733	433127530
DOW_Gm05-8215140	433127536
DOW_Gm05-8216571	433127543
DOW_Gm05-8493686	433127548
DOW_Gm05-8510025	433127554
DOW_Gm05-8644541	433127560
DOW_Gm05-8688310	433127566
DOW_Gm05-8816107	433127572
DOW_Gm05-8908683	433127578
DOW_Gm05-8994451	433127584
DOW_Gm05-9822755	433127590
DOW_Gm05-11205056	433127596
DOW_Gm05-11205092	433127601
DOW_Gm05-11903565	433127608
DOW_Gm05-13637206	433127613
DOW_Gm05-13981645	433127618
DOW_Gm05-14315656	433127625
DOW_Gm05-15595232	433127631
DOW_Gm05-17203547	433127636
DOW_Gm05-17203567	433127643
DOW_Gm05-18107934	433127648
DOW_Gm05-18107935	433127654
DOW_Gm05-18297495	433127660
DOW_Gm05-18297519	433127664
DOW_Gm05-18297761	433127669
DOW_Gm05-18297771	433127675
DOW_Gm05-18300723	433127681
DOW_Gm05-18300728	433127686
DOW_Gm05-18300793	433127692
DOW_Gm05-18300920	433127698
DOW_Gm05-18300942	433127704
DOW_Gm05-18300989	433127709
DOW_Gm05-18301336	433127715
DOW_Gm05-18301362	433127721
DOW_Gm05-18302110	433127727
DOW_Gm05-18310054	433127733
DOW_Gm05-19790274	433127739
DOW_Gm05-21835535	433127745
DOW_Gm05-21835617	433127751
DOW_Gm05-21835643	433127757
DOW_Gm05-21842529	433127765
DOW_Gm05-21864299	433127770
DOW_Gm05-21864320	433127777
DOW_Gm05-21864348	433127783
DOW_Gm05-21864698	433127788
DOW_Gm05-21864790	433127794
DOW_Gm05-21864799	433127800
DOW_Gm05-21864807	433127806
DOW_Gm05-21864842	433127811
DOW_Gm05-21864845	433127817
DOW_Gm05-21865407	433127823
DOW_Gm05-21865573	433127829
DOW_Gm05-21865627	433127835
DOW_Gm05-21865798	433127841
DOW_Gm05-21865812	433127847
DOW_Gm05-26679343	433127853
DOW_Gm05-26714649	433127859
DOW_Gm05-27397156	433127865
DOW_Gm05-27400817	433127871
DOW_Gm05-27408749	433127877
DOW_Gm05-28138107	433127883
DOW_Gm05-28174120	433127889
DOW_Gm05-28407600	433127895
DOW_Gm05-28424928	433127901
DOW_Gm05-28448029	433127907
DOW_Gm05-28568715	433127912
DOW_Gm05-28598251	433127918
DOW_Gm05-28618006	433127924
DOW_Gm05-28618573	433127930
DOW_Gm05-28675587	433127936
DOW_Gm05-29433388	433127942
DOW_Gm05-29970914	433127948
DOW_Gm05-30190784	433127954
DOW_Gm05-30681223	433127960
DOW_Gm05-31052214	433127967
DOW_Gm05-31083953	433127972
DOW_Gm05-31138679	433127981
DOW_Gm05-31138682	433127987
DOW_Gm05-31278847	433127993
DOW_Gm05-31298606	433127999
DOW_Gm05-31309401	433128004
DOW_Gm05-31309428	433128010
DOW_Gm05-31309450	433128017
DOW_Gm05-31334192	433128022
DOW_Gm05-31354653	433128028
DOW_Gm05-31662945	433128033
DOW_Gm05-31662958	433128039
DOW_Gm05-31680962	433128045
DOW_Gm05-31844902	433128051
DOW_Gm05-31868484	433128057
DOW_Gm05-32137588	433128063
DOW_Gm05-32143403	433128069
DOW_Gm05-32327497	433128075
DOW_Gm05-32656092	433128081
DOW_Gm05-32656761	433128087
DOW_Gm05-32849185	433128093
DOW_Gm05-32938671	433128098
DOW_Gm05-32942564	433128104
DOW_Gm05-32945565	433128111
DOW_Gm05-32968543	433128117
DOW_Gm05-33050904	433128123
DOW_Gm05-33050931	433128130
DOW_Gm05-33647761	433128137
DOW_Gm05-33670944	433128143
DOW_Gm05-34046686	433128149
DOW_Gm05-34046690	433128153
DOW_Gm05-34388044	433128158
DOW_Gm05-34388047	433128164
DOW_Gm05-34502434	433128170
DOW_Gm05-34601151	433128176
DOW_Gm05-34605855	433128181
DOW_Gm05-34709001	433128187
DOW_Gm05-34898130	433128192
DOW_Gm05-34910806	433128196
DOW_Gm05-34910832	433128202
DOW_Gm05-34952886	433128208
DOW_Gm05-35157544	433128212
DOW_Gm05-35173367	433128218
DOW_Gm05-35261313	433128223
DOW_Gm05-35261336	433128229
DOW_Gm05-35368705	433128235
DOW_Gm05-35368707	433128241
DOW_Gm05-35368739	433128247
DOW_Gm05-35458916	433128253
DOW_Gm05-35559464	433128259
DOW_Gm05-35639843	433128265
DOW_Gm05-35846104	433128271
DOW_Gm05-35856353	433128277
DOW_Gm05-36466950	433128283
DOW_Gm05-36585854	433128289
DOW_Gm05-36666914	433128295
DOW_Gm05-36961577	433128301
DOW_Gm05-37927703	433128307
DOW_Gm05-37943527	433128312
DOW_Gm05-38103983	433128318
DOW_Gm05-38103989	433128327
DOW_Gm05-38710148	433128332
DOW_Gm05-38765570	433128338
DOW_Gm05-38768435	433128344
DOW_Gm05-38805640	433128351
DOW_Gm05-38868826	433128358
DOW_Gm05-38922546	433128364
DOW_Gm05-38967993	433128370
DOW_Gm05-39046927	433128375
DOW_Gm05-39118780	433128381
DOW_Gm05-39175458	433128387
DOW_Gm05-39186257	433128393
DOW_Gm05-39186280	433128400
DOW_Gm05-39347965	433128405
DOW_Gm05-39363158	433128411
DOW_Gm05-41028370	433128417
DOW_Gm05-41042123	433128423
DOW_Gm05-41046276	433128429
DOW_Gm05-41080662	433128436
DOW_Gm05-41103741	433128442
DOW_Gm05-41127273	433128448
DOW_Gm05-41160516	433128454
DOW_Gm05-41296485	433128460
DOW_Gm05-41350942	433128466
DOW_Gm05-41562664	433128472
DOW_Gm06-219226	433128478
DOW_Gm06-251006	433128484
DOW_Gm06-299406	433128489
DOW_Gm06-333563	433128495
DOW_Gm06-376080	433128501
DOW_Gm06-450058	433128507
DOW_Gm06-450065	433128513
DOW_Gm06-577974	433128520
DOW_Gm06-793727	433128526
DOW_Gm06-859210	433128532
DOW_Gm06-859244	433128538
DOW_Gm06-1063937	433128543
DOW_Gm06-1106087	433128550
DOW_Gm06-1236919	433128557
DOW_Gm06-1269352	433128564
DOW_Gm06-1389098	433128570
DOW_Gm06-1860925	433128577
DOW_Gm06-1905399	433128584
DOW_Gm06-2019677	433128590
DOW_Gm06-2086425	433128596
DOW_Gm06-2101774	433128603
DOW_Gm06-2107496	433128609
DOW_Gm06-2110699	433128615
DOW_Gm06-2321677	433128620
DOW_Gm06-2468735	433128626
DOW_Gm06-2493924	433128632
DOW_Gm06-2596008	433128639
DOW_Gm06-2695041	433128645
DOW_Gm06-3128802	433128649
DOW_Gm06-3148321	433128655
DOW_Gm06-3148322	433128661
DOW_Gm06-3159329	433128667
DOW_Gm06-3159371	433128674
DOW_Gm06-3205017	433128680
DOW_Gm06-3207357	433128685
DOW_Gm06-3216977	433128691
DOW_Gm06-3217115	433128696
DOW_Gm06-3243984	433128702
DOW_Gm06-3302178	433128708
DOW_Gm06-4209175	433128714
DOW_Gm06-5075471	433128720
DOW_Gm06-5289948	433128726
DOW_Gm06-5299554	433128732
DOW_Gm06-5311168	433128739
DOW_Gm06-5319961	433128747
DOW_Gm06-5693170	433128753
DOW_Gm06-6024686	433128759
DOW_Gm06-6133600	433128765
DOW_Gm06-6269474	433128771
DOW_Gm06-6460244	433128777
DOW_Gm06-6463117	433128782
DOW_Gm06-6565345	433128787
DOW_Gm06-6658147	433128793
DOW_Gm06-6775475	433128799
DOW_Gm06-6814268	433128805
DOW_Gm06-7694148	433128811
DOW_Gm06-7698945	433128818
DOW_Gm06-7716512	433128824
DOW_Gm06-7840646	433128830
DOW_Gm06-7890687	433128836
DOW_Gm06-9044263	433128842
DOW_Gm06-9122792	433128847
DOW_Gm06-9218589	433128853
DOW_Gm06-9323608	433128859
DOW_Gm06-9657349	433128865
DOW_Gm06-9753604	433128871
DOW_Gm06-9753618	433128876
DOW_Gm06-9986788	433128882
DOW_Gm06-10240888	433128888
DOW_Gm06-10240897	433128894
DOW_Gm06-10271942	433128900
DOW_Gm06-10443181	433128906
DOW_Gm06-10864285	433128913
DOW_Gm06-10871122	433128919
DOW_Gm06-10894297	433128924
DOW_Gm06-10957902	433128930
DOW_Gm06-10974929	433128936
DOW_Gm06-12252031	433128941
DOW_Gm06-12268894	433128947
DOW_Gm06-12497441	433128952
DOW_Gm06-13882843	433128958
DOW_Gm06-14054052	433128964
DOW_Gm06-14173229	433128969
DOW_Gm06-14224497	433128975
DOW_Gm06-14233778	433128981
DOW_Gm06-14285809	433128987
DOW_Gm06-14926204	433128993
DOW_Gm06-15062087	433128999
DOW_Gm06-15062102	433129005
DOW_Gm06-15240939	433129011
DOW_Gm06-15721176	433129017
DOW_Gm06-15721265	433129023
DOW_Gm06-16402760	433129029
DOW_Gm06-16496351	433129035
DOW_Gm06-16503164	433129040
DOW_Gm06-16503180	433129046
DOW_Gm06-16503601	433129052
DOW_Gm06-16503628	433129059
DOW_Gm06-16587767	433129065
DOW_Gm06-16587779	433129071
DOW_Gm06-16677187	433129077
DOW_Gm06-16728291	433129083
DOW_Gm06-16729389	433129089
DOW_Gm06-17221800	433129095
DOW_Gm06-17223773	433129101
DOW_Gm06-17324208	433129106
DOW_Gm06-17324215	433129112
DOW_Gm06-17335769	433129117
DOW_Gm06-17347239	433129125
DOW_Gm06-17367746	433129131
DOW_Gm06-17392050	433129139
DOW_Gm06-17399528	433129146
DOW_Gm06-17471710	433129153
DOW_Gm06-17476058	433129159
DOW_Gm06-17531040	433129165
DOW_Gm06-17532973	433129171
DOW_Gm06-17668765	433129177
DOW_Gm06-17813014	433129183
DOW_Gm06-17876817	433129189
DOW_Gm06-18096975	433129196
DOW_Gm06-18096984	433129204
DOW_Gm06-18117399	433129210
DOW_Gm06-18278143	433129216
DOW_Gm06-18284082	433129222
DOW_Gm06-18284451	433129228
DOW_Gm06-18316901	433129234
DOW_Gm06-18362285	433129240
DOW_Gm06-18474865	433129246
DOW_Gm06-18480528	433129252
DOW_Gm06-18509677	433129258
DOW_Gm06-18509678	433129263
DOW_Gm06-18577370	433129270
DOW_Gm06-18583372	433129275
DOW_Gm06-18586409	433129281
DOW_Gm06-18591643	433129288
DOW_Gm06-18607257	433129291
DOW_Gm06-18607274	433129297
DOW_Gm06-18651764	433129304
DOW_Gm06-18766611	433129309
DOW_Gm06-18818279	433129315
DOW_Gm06-18886287	433129321
DOW_Gm06-18907345	433129328
DOW_Gm06-18943762	433129333
DOW_Gm06-18994999	433129340
DOW_Gm06-19035210	433129348
DOW_Gm06-19066396	433129353
DOW_Gm06-19129851	433129358
DOW_Gm06-19198667	433129364
DOW_Gm06-19242941	433129373
DOW_Gm06-19242962	433129378
DOW_Gm06-19243226	433129384
DOW_Gm06-19251391	433129390
DOW_Gm06-19255437	433129396
DOW_Gm06-19336880	433129403
DOW_Gm06-19336900	433129409
DOW_Gm06-19340620	433129415
DOW_Gm06-19588473	433129421
DOW_Gm06-19602224	433129427
DOW_Gm06-19848266	433129433
DOW_Gm06-19923302	433129439
DOW_Gm06-20045446	433129445
DOW_Gm06-20084642	433129451
DOW_Gm06-20099376	433129457
DOW_Gm06-20099386	433129463
DOW_Gm06-20104092	433129470
DOW_Gm06-20105201	433129476
DOW_Gm06-20124358	433129483
DOW_Gm06-20124660	433129489
DOW_Gm06-20124668	433129495
DOW_Gm06-20153566	433129502
DOW_Gm06-20164773	433129507
DOW_Gm06-20355226	433129513
DOW_Gm06-20380939	433129519
DOW_Gm06-20482818	433129525
DOW_Gm06-20505267	433129531
DOW_Gm06-20505284	433129536
DOW_Gm06-20514628	433129542
DOW_Gm06-20514645	433129548
DOW_Gm06-20524478	433129554
DOW_Gm06-20578877	433129560
DOW_Gm06-20595204	433129566
DOW_Gm06-20602630	433129572
DOW_Gm06-20728649	433129578
DOW_Gm06-20768950	433129585
DOW_Gm06-20799759	433129590
DOW_Gm06-20819858	433129597
DOW_Gm06-20831466	433129602
DOW_Gm06-20835182	433129608
DOW_Gm06-20908668	433129614
DOW_Gm06-20930096	433129618
DOW_Gm06-20930114	433129624
DOW_Gm06-21033776	433129631
DOW_Gm06-21052088	433129637
DOW_Gm06-21087705	433129643
DOW_Gm06-21091951	433129649
DOW_Gm06-21099275	433129655
DOW_Gm06-21259920	433129662
DOW_Gm06-21260806	433129668
DOW_Gm06-21379860	433129674
DOW_Gm06-21416430	433129680
DOW_Gm06-21430086	433129684
DOW_Gm06-21478748	433129689
DOW_Gm06-22276498	433129695
DOW_Gm06-22394751	433129701
DOW_Gm06-22552575	433129707
DOW_Gm06-22580574	433129714
DOW_Gm06-22580582	433129720
DOW_Gm06-22595655	433129726
DOW_Gm06-22683236	433129733
DOW_Gm06-22710271	433129739
DOW_Gm06-22824495	433129745
DOW_Gm06-23040842	433129752
DOW_Gm06-23650209	433129758
DOW_Gm06-24160853	433129764
DOW_Gm06-24861622	433129771
DOW_Gm06-24968237	433129777
DOW_Gm06-25242396	433129783
DOW_Gm06-25513555	433129790
DOW_Gm06-26012878	433129796
DOW_Gm06-26403975	433129802
DOW_Gm06-27841484	433129808
DOW_Gm06-27842375	433129813
DOW_Gm06-28403075	433129819
DOW_Gm06-29442550	433129825
DOW_Gm06-30367553	433129832
DOW_Gm06-33585369	433129837
DOW_Gm06-33721069	433129843
DOW_Gm06-34436158	433129850
DOW_Gm06-37784202	433129855
DOW_Gm06-37784241	433129860
DOW_Gm06-38034285	433129866
DOW_Gm06-38226946	433129872
DOW_Gm06-38226957	433129878
DOW_Gm06-40766693	433129883
DOW_Gm06-40794717	433129889
DOW_Gm06-40823262	433129895
DOW_Gm06-40824692	433129901
DOW_Gm06-41402529	433129907
DOW_Gm06-41418502	433129913
DOW_Gm06-41424404	433129919
DOW_Gm06-41458148	433129925
DOW_Gm06-41458209	433129931
DOW_Gm06-42121403	433129937
DOW_Gm06-42932813	433129943
DOW_Gm06-43049783	433129950
DOW_Gm06-43101488	433129955
DOW_Gm06-43111190	433129961
DOW_Gm06-43161853	433129967
DOW_Gm06-43161876	433129973
DOW_Gm06-43161899	433129979
DOW_Gm06-43167301	433129984
DOW_Gm06-43426418	433129990
DOW_Gm06-43862842	433129998
DOW_Gm06-44116533	433130004
DOW_Gm06-44117618	433130009
DOW_Gm06-44860223	433130017
DOW_Gm06-44987730	433130023
DOW_Gm06-44987759	433130030
DOW_Gm06-45162783	433130036
DOW_Gm06-45163215	433130042
DOW_Gm06-45282900	433130048
DOW_Gm06-45289776	433130054
DOW_Gm06-45376163	433130060
DOW_Gm06-45376185	433130066
DOW_Gm06-45379552	433130072
DOW_Gm06-45439597	433130078
DOW_Gm06-45439610	433130084
DOW_Gm06-45439618	433130090
DOW_Gm06-46097038	433130096
DOW_Gm06-46106618	433130102
DOW_Gm06-46371120	433130108
DOW_Gm06-46397918	433130114
DOW_Gm06-46570759	433130120
DOW_Gm06-46571454	433130126
DOW_Gm06-46602341	433130132
DOW_Gm06-46708910	433130138
DOW_Gm06-46723090	433130144
DOW_Gm06-46771940	433130150
DOW_Gm06-46877715	433130156
DOW_Gm06-46923371	433130162
DOW_Gm06-46957943	433130168
DOW_Gm06-47021087	433130174
DOW_Gm06-47050888	433130180
DOW_Gm06-47120293	433130189
DOW_Gm06-47120297	433130196
DOW_Gm06-47268419	433130203
DOW_Gm06-47424862	433130213
DOW_Gm06-47439568	433130218
DOW_Gm06-47466485	433130224
DOW_Gm06-47500161	433130230
DOW_Gm06-47587649	433130237
DOW_Gm06-47588328	433130243
DOW_Gm06-47734155	433130249
DOW_Gm06-47798532	433130255
DOW_Gm06-47982597	433130260
DOW_Gm06-47987108	433130266
DOW_Gm06-48092614	433130272
DOW_Gm06-48168695	433130278
DOW_Gm06-48214714	433130285
DOW_Gm06-48266310	433130291
DOW_Gm06-48339782	433130298
DOW_Gm06-48358589	433130304
DOW_Gm06-48377407	433130310
DOW_Gm06-48379269	433130316
DOW_Gm06-48466425	433130322
DOW_Gm06-48486036	433130327
DOW_Gm06-48492877	433130335
DOW_Gm06-48827390	433130341
DOW_Gm06-48830535	433130347
DOW_Gm06-48845785	433130355
DOW_Gm06-49035274	433130361
DOW_Gm06-49110595	433130369
DOW_Gm06-49238247	433130375
DOW_Gm06-49393797	433130381
DOW_Gm06-49472737	433130387
DOW_Gm06-49526831	433130392
DOW_Gm06-49618573	433130398
DOW_Gm06-49842934	433130404
DOW_Gm06-49889423	433130409
DOW_Gm06-49911121	433130415
DOW_Gm06-50054068	433130421
DOW_Gm06-50199099	433130427
DOW_Gm06-50217611	433130433
DOW_Gm06-50295087	433130442
DOW_Gm06-50309702	433130448
DOW_Gm06-50343528	433130454
DOW_Gm06-50343645	433130464
DOW_Gm06-50456724	433130470
DOW_Gm07-2536969	433130477
DOW_Gm07-2548219	433130486
DOW_Gm07-2559937	433130494
DOW_Gm07-2619091	433130501
DOW_Gm07-2747198	433130510
DOW_Gm07-2751055	433130517
DOW_Gm07-2778920	433130524
DOW_Gm07-2814400	433130530
DOW_Gm07-2879291	433130541
DOW_Gm07-2901793	433130547
DOW_Gm07-2945594	433130553
DOW_Gm07-3016960	433130559
DOW_Gm07-3017908	433130564
DOW_Gm07-3064466	433130570
DOW_Gm07-3066333	433130576
DOW_Gm07-3348081	433130581
DOW_Gm07-3472987	433130587
DOW_Gm07-3958292	433130593
DOW_Gm07-3992460	433130599
DOW_Gm07-5073326	433130606
DOW_Gm07-5128649	433130612
DOW_Gm07-5258575	433130620
DOW_Gm07-5287120	433130627
DOW_Gm07-5306622	433130633
DOW_Gm07-5311283	433130639
DOW_Gm07-5416486	433130644
DOW_Gm07-5485340	433130650
DOW_Gm07-5602544	433130655
DOW_Gm07-5641272	433130661
DOW_Gm07-5757303	433130666
DOW_Gm07-6178952	433130672
DOW_Gm07-6338645	433130678
DOW_Gm07-6461136	433130683
DOW_Gm07-6524745	433130689
DOW_Gm07-6748442	433130696
DOW_Gm07-6775855	433130702
DOW_Gm07-6815550	433130708
DOW_Gm07-6891781	433130714
DOW_Gm07-6910083	433130719
DOW_Gm07-6912581	433130725
DOW_Gm07-6912617	433130731
DOW_Gm07-6985472	433130737
DOW_Gm07-7134198	433130743
DOW_Gm07-7162202	433130749
DOW_Gm07-7162274	433130754
DOW_Gm07-7162371	433130760
DOW_Gm07-7162735	433130766
DOW_Gm07-7162903	433130773
DOW_Gm07-7162924	433130778
DOW_Gm07-7166538	433130784
DOW_Gm07-7166542	433130790
DOW_Gm07-7258049	433130796
DOW_Gm07-7264430	433130802
DOW_Gm07-7331726	433130808
DOW_Gm07-7331807	433130814
DOW_Gm07-7340484	433130820
DOW_Gm07-7418509	433130825
DOW_Gm07-7564622	433130831
DOW_Gm07-7650491	433130837
DOW_Gm07-7698784	433130843
DOW_Gm07-7713197	433130847
DOW_Gm07-7727928	433130853
DOW_Gm07-7727951	433130859
DOW_Gm07-7761175	433130865
DOW_Gm07-7793053	433130871
DOW_Gm07-7894743	433130877
DOW_Gm07-7906657	433130882
DOW_Gm07-7913474	433130888
DOW_Gm07-7952046	433130894
DOW_Gm07-8074116	433130899
DOW_Gm07-8123352	433130905
DOW_Gm07-8149761	433130911
DOW_Gm07-8219253	433130917
DOW_Gm07-8324319	433130923
DOW_Gm07-8340390	433130929
DOW_Gm07-8374595	433130934
DOW_Gm07-8385653	433130940
DOW_Gm07-8493532	433130947
DOW_Gm07-8534646	433130952
DOW_Gm07-8534650	433130958
DOW_Gm07-8548776	433130963
DOW_Gm07-8657416	433130968
DOW_Gm07-8833142	433130974
DOW_Gm07-8835494	433130980
DOW_Gm07-8843551	433130985
DOW_Gm07-8904809	433130992
DOW_Gm07-8904816	433130998
DOW_Gm07-8982648	433131004
DOW_Gm07-8995703	433131010
DOW_Gm07-9049084	433131015
DOW_Gm07-9057329	433131021
DOW_Gm07-9103424	433131026
DOW_Gm07-9182360	433131031
DOW_Gm07-9258552	433131036
DOW_Gm07-9266586	433131041
DOW_Gm07-9266601	433131046
DOW_Gm07-9462448	433131051
DOW_Gm07-9671718	433131056
DOW_Gm07-9717098	433131061
DOW_Gm07-9727060	433131067
DOW_Gm07-9989343	433131073
DOW_Gm07-10142443	433131079
DOW_Gm07-10145986	433131085
DOW_Gm07-10145991	433131091
DOW_Gm07-10336324	433131096
DOW_Gm07-10391654	433131102
DOW_Gm07-10391671	433131108
DOW_Gm07-10433709	433131113
DOW_Gm07-13033622	433131119
DOW_Gm07-13111590	433131125
DOW_Gm07-13292327	433131131
DOW_Gm07-13294421	433131139
DOW_Gm07-13296681	433131147
DOW_Gm07-13305201	433131155
DOW_Gm07-13386122	433131164
DOW_Gm07-13417401	433131170
DOW_Gm07-13517578	433131176
DOW_Gm07-13706168	433131182
DOW_Gm07-13842039	433131188
DOW_Gm07-13950400	433131194
DOW_Gm07-13951804	433131200
DOW_Gm07-13963175	433131206
DOW_Gm07-13964037	433131212
DOW_Gm07-13978413	433131217
DOW_Gm07-13993675	433131223
DOW_Gm07-13996261	433131229
DOW_Gm07-14051913	433131235
DOW_Gm07-14209102	433131240
DOW_Gm07-14235158	433131246
DOW_Gm07-14270274	433131253
DOW_Gm07-14274056	433131259
DOW_Gm07-14281151	433131266
DOW_Gm07-14307793	433131274
DOW_Gm07-14345129	433131282
DOW_Gm07-14349526	433131288
DOW_Gm07-14356578	433131294
DOW_Gm07-14385966	433131300
DOW_Gm07-14653309	433131308
DOW_Gm07-14669784	433131315
DOW_Gm07-14696397	433131322
DOW_Gm07-14698939	433131331
DOW_Gm07-14750871	433131337
DOW_Gm07-14872129	433131342
DOW_Gm07-14877678	433131347
DOW_Gm07-14896463	433131353
DOW_Gm07-14915631	433131361
DOW_Gm07-15084848	433131367
DOW_Gm07-15085943	433131371
DOW_Gm07-15086927	433131377
DOW_Gm07-15088674	433131383
DOW_Gm07-15088676	433131389
DOW_Gm07-15192674	433131395
DOW_Gm07-15240832	433131403
DOW_Gm07-15264187	433131409
DOW_Gm07-15371942	433131415
DOW_Gm07-15625981	433131421
DOW_Gm07-15644183	433131426
DOW_Gm07-15646625	433131434
DOW_Gm07-15800409	433131440
DOW_Gm07-16208191	433131446
DOW_Gm07-16471073	433131452
DOW_Gm07-16529377	433131458
DOW_Gm07-16529390	433131464
DOW_Gm07-16531304	433131470
DOW_Gm07-16531384	433131477
DOW_Gm07-16966358	433131482
DOW_Gm07-17145494	433131492
DOW_Gm07-18712754	433131496
DOW_Gm07-18856113	433131504
DOW_Gm07-18903989	433131511
DOW_Gm07-18903998	433131517
DOW_Gm07-18904893	433131523
DOW_Gm07-18977537	433131529
DOW_Gm07-18991610	433131535
DOW_Gm07-18991652	433131541
DOW_Gm07-18991666	433131546
DOW_Gm07-19085820	433131552
DOW_Gm07-19087128	433131558
DOW_Gm07-19165203	433131564
DOW_Gm07-19167484	433131572
DOW_Gm07-19287834	433131577
DOW_Gm07-19455602	433131585
DOW_Gm07-19558566	433131591
DOW_Gm07-20217542	433131596
DOW_Gm07-20358364	433131604
DOW_Gm07-20589555	433131610
DOW_Gm07-23631451	433131616
DOW_Gm07-23720785	433131621
DOW_Gm07-24959754	433131627
DOW_Gm07-25584549	433131633
DOW_Gm07-26323774	433131639
DOW_Gm07-26886061	433131645
DOW_Gm07-27153946	433131651
DOW_Gm07-29455594	433131658
DOW_Gm07-31906360	433131667
DOW_Gm07-33159669	433131671
DOW_Gm07-33183011	433131677
DOW_Gm07-33914804	433131682
DOW_Gm07-34315655	433131688
DOW_Gm07-34352045	433131694
DOW_Gm07-34433120	433131700
DOW_Gm07-34572732	433131706
DOW_Gm07-34578606	433131711
DOW_Gm07-34578622	433131717
DOW_Gm07-34603870	433131723
DOW_Gm07-34603877	433131729
DOW_Gm07-34603910	433131735
DOW_Gm07-34873063	433131741
DOW_Gm07-35012211	433131748
DOW_Gm07-35012222	433131754
DOW_Gm07-35526450	433131761
DOW_Gm07-35600696	433131767
DOW_Gm07-35602749	433131773
DOW_Gm07-35612847	433131779
DOW_Gm07-35650032	433131785
DOW_Gm07-35708282	433131791
DOW_Gm07-35809771	433131798
DOW_Gm07-35809772	433131806
DOW_Gm07-35911059	433131812
DOW_Gm07-35953157	433131817
DOW_Gm07-36358435	433131823
DOW_Gm07-36493313	433131829
DOW_Gm07-36540823	433131835
DOW_Gm07-36558895	433131841
DOW_Gm07-36732845	433131846
DOW_Gm07-36763687	433131851
DOW_Gm07-36819824	433131857
DOW_Gm07-36832012	433131862
DOW_Gm07-36863013	433131868
DOW_Gm07-36939035	433131874
DOW_Gm07-36941280	433131880
DOW_Gm07-36977715	433131886
DOW_Gm07-37097096	433131892
DOW_Gm07-37154475	433131898
DOW_Gm07-37183977	433131904
DOW_Gm07-37204304	433131910
DOW_Gm07-37214819	433131916
DOW_Gm07-37235463	433131922
DOW_Gm07-37259076	433131927
DOW_Gm07-37286151	433131932
DOW_Gm07-37286693	433131938
DOW_Gm07-37304517	433131943
DOW_Gm07-37311235	433131949
DOW_Gm07-37454898	433131954
DOW_Gm07-37480756	433131960
DOW_Gm07-37547345	433131966
DOW_Gm07-37547387	433131973
DOW_Gm07-37589511	433131980
DOW_Gm07-37589513	433131987
DOW_Gm07-37799492	433131992
DOW_Gm07-38013309	433131998
DOW_Gm07-38127892	433132003
DOW_Gm07-38139760	433132009
DOW_Gm07-38145067	433132015
DOW_Gm07-38145106	433132020
DOW_Gm07-38202908	433132026
DOW_Gm07-38623939	433132032
DOW_Gm07-38623972	433132039
DOW_Gm07-38728346	433132045
DOW_Gm07-38736480	433132050
DOW_Gm07-38870844	433132056
DOW_Gm07-38879620	433132061
DOW_Gm07-38879650	433132066
DOW_Gm07-38958832	433132071
DOW_Gm07-39211142	433132077
DOW_Gm07-39211165	433132083
[truncated: 36,686 more rows]
